# Supplementary material for: 2-[(4-Chloro­phen­yl)imino­meth­yl]hydro­quinone
Source: Acta Crystallogr Sect E Struct Rep Online. 2009 Apr 30;65(Pt 5):o1155. doi: 10.1107/S1600536809015396 (PMC2977821; doi:10.1107/S1600536809015396)
Supplement: Supplementary file 1 [file e-65-o1155-sup1.cif]

##############################################################################
###                                                                        ###
###        Electronic paper (Acta Crystallographica Section E)             ###
###                                                                        ###
##############################################################################
#                                                                            #
# This CIF contains the data in a paper accepted for publication in Acta     #
# Crystallographica Section E. It conforms to the requirements of Notes      #
# for Authors for Section E, and has been peer reviewed under the auspices   #
# of the IUCr Commission on Journals.                                        #
#                                                                            #
# Full details of the Crystallographic Information File format               #
# are given in the paper "The Crystallographic Information File (CIF):       #
# a New Standard Archive File for Crystallography" by S. R. Hall, F. H.      #
# Allen and I. D. Brown [Acta Cryst. (1991), A47, 655-685].                  #
#                                                                            #
# The current version of the core CIF dictionary is obtainable from          #
# ftp://ftp.iucr.org/pub/cif_core.dic. The current version number is 2.4.    #
#                                                                            #
# Software is freely available for graphical display of the structure(s) in  #
# this CIF.  For information consult the CIF home page http://www.iucr.org/  #
# cif/home.html                                                              #
#                                                                            #
# This file may be used for bona fide research purposes within the           #
# scientific community so long as proper attribution is given to the journal # 
# article from which it was obtained.                                        #
#                                                                            #
##############################################################################
                                             
data_I
_audit_creation_method     SHELXL-97
_chemical_name_systematic
;
2-[(4-Chlorophenyl)iminomethyl]hydroquinone
;
_chemical_name_common     ?
_chemical_formula_moiety     'C13 H10 Cl N O2'
_chemical_formula_sum     'C13 H10 Cl N O2'
_chemical_formula_iupac     'C13 H10 Cl N O2'
_chemical_formula_weight     247.67
_chemical_melting_point     ?
_symmetry_cell_setting     monoclinic
_symmetry_space_group_name_H-M     'P 21/c'
_symmetry_space_group_name_Hall     '-P 2ybc'
loop_
    _symmetry_equiv_pos_as_xyz
    'x, y, z'
    '-x, y+1/2, -z+1/2'
    '-x, -y, -z'
    'x, -y-1/2, z-1/2'
_cell_length_a     20.3347(14)
_cell_length_b     4.5848(2)
_cell_length_c     12.0383(9)
_cell_angle_alpha     90.00
_cell_angle_beta     98.231(6)
_cell_angle_gamma     90.00
_cell_volume     1110.78(12)
_cell_formula_units_Z     4
_cell_measurement_reflns_used     13223
_cell_measurement_theta_min     1.71
_cell_measurement_theta_max     27.16
_cell_measurement_temperature     296
_exptl_crystal_description     'plate'
_exptl_crystal_colour     'brown'
_exptl_crystal_size_max     0.800
_exptl_crystal_size_mid     0.403
_exptl_crystal_size_min     0.060
_exptl_crystal_density_diffrn     1.481
_exptl_crystal_density_meas     ?
_exptl_crystal_density_method     'not measured'
_exptl_crystal_F_000     512
_exptl_absorpt_coefficient_mu     0.331
_exptl_absorpt_correction_type     integration
_exptl_absorpt_process_details     '(X-RED32; Stoe & Cie, 2002)'
_exptl_absorpt_correction_T_min     0.8190
_exptl_absorpt_correction_T_max     0.9780
_exptl_special_details
;
370 frames, detector distance = 120 mm
;
_diffrn_ambient_temperature     296
_diffrn_radiation_type     MoK\a
_diffrn_radiation_wavelength     0.71073
_diffrn_radiation_source     'fine-focus sealed tube'
_diffrn_radiation_monochromator     graphite
_diffrn_measurement_device_type     'Stoe IPDS-II'
_diffrn_measurement_method     \w
_diffrn_detector_area_resol_mean     6.67
_diffrn_reflns_number     15373
_diffrn_reflns_av_R_equivalents     0.0690
_diffrn_reflns_av_sigmaI/netI     0.0374
_diffrn_reflns_theta_min     2.02
_diffrn_reflns_theta_max     25.99
_diffrn_reflns_theta_full     25.99
_diffrn_measured_fraction_theta_max     1.000
_diffrn_measured_fraction_theta_full     1.000
_diffrn_reflns_limit_h_min     -25
_diffrn_reflns_limit_h_max     25
_diffrn_reflns_limit_k_min     -5
_diffrn_reflns_limit_k_max     5
_diffrn_reflns_limit_l_min     -14
_diffrn_reflns_limit_l_max     14
_diffrn_standards_number     0
_diffrn_standards_interval_count     ?
_diffrn_standards_interval_time     ?
_diffrn_standards_decay_%     ?
_refine_special_details
;
Refinement of <i>F</i>^2^ against ALL reflections. The weighted <i>R</i>-factor
<i>wR</i> and goodness of fit <i>S</i> are based on <i>F</i>^2^, conventional
<i>R</i>-factors <i>R</i> are based on <i>F</i>, with <i>F</i> set to zero for
negative <i>F</i>^2^. The threshold expression of <i>F</i>^2^ >
\s(<i>F</i>^2^) is used only for calculating <i>R</i>-factors(gt) <i>etc</i>.
and is not relevant to the choice of reflections for refinement.
<i>R</i>-factors based on <i>F</i>^2^ are statistically about twice as large
as those based on <i>F</i>, and <i>R</i>- factors based on ALL data will be
even larger.
;
_reflns_number_total     2185
_reflns_number_gt     1575
_reflns_threshold_expression     I>2\s(I)
_refine_ls_structure_factor_coef     Fsqd
_refine_ls_matrix_type     full
_refine_ls_R_factor_all     0.0493
_refine_ls_R_factor_gt     0.0342
_refine_ls_wR_factor_gt     0.0865
_refine_ls_wR_factor_ref     0.0908
_refine_ls_goodness_of_fit_ref     0.950
_refine_ls_restrained_S_all     0.950
_refine_ls_number_reflns     2185
_refine_ls_number_parameters     154
_refine_ls_number_restraints     0
_refine_ls_hydrogen_treatment     constr
_refine_ls_weighting_scheme     calc
_refine_ls_weighting_details
                 'calc w=1/[\s^2^(Fo^2^)+(0.0571P)^2^] where P=(Fo^2^+2Fc^2^)/3'
_atom_sites_solution_hydrogens     geom
_atom_sites_solution_primary     direct
_atom_sites_solution_secondary     difmap
_refine_ls_shift/su_max     0.000
_refine_ls_shift/su_mean     0.000
_refine_diff_density_max     0.131
_refine_diff_density_min     -0.245
_refine_ls_extinction_method     none
_refine_ls_extinction_coef     ?
loop_
    _atom_type_symbol
    _atom_type_description
    _atom_type_scat_dispersion_real
    _atom_type_scat_dispersion_imag
    _atom_type_scat_source
    'C' 'C' 0.0033 0.0016
                         'International Tables Vol C Tables 4.2.6.8 and 6.1.1.4'
    'H' 'H' 0.0000 0.0000
                         'International Tables Vol C Tables 4.2.6.8 and 6.1.1.4'
    'Cl' 'Cl' 0.1484 0.1585
                         'International Tables Vol C Tables 4.2.6.8 and 6.1.1.4'
    'N' 'N' 0.0061 0.0033
                         'International Tables Vol C Tables 4.2.6.8 and 6.1.1.4'
    'O' 'O' 0.0106 0.0060
                         'International Tables Vol C Tables 4.2.6.8 and 6.1.1.4'
_computing_data_collection     'X-AREA (Stoe & Cie, 2002)'
_computing_cell_refinement     'X-RED32 (Stoe & Cie, 2002)'
_computing_data_reduction     'X-RED32 (Stoe & Cie, 2002)'
_computing_structure_solution     'SHELXS97 (Sheldrick, 2008)'
_computing_structure_refinement     'SHELXL97 (Sheldrick, 2008)'
_computing_molecular_graphics     'ORTEP-3 for Windows (Farrugia, 1997)'
_computing_publication_material     'WinGX (Farrugia, 1999)'
loop_
    _atom_site_type_symbol
    _atom_site_label
    _atom_site_fract_x
    _atom_site_fract_y
    _atom_site_fract_z
    _atom_site_U_iso_or_equiv
    _atom_site_adp_type
    _atom_site_calc_flag
    _atom_site_refinement_flags
    _atom_site_occupancy
    _atom_site_disorder_assembly
    _atom_site_disorder_group
    Cl Cl1 0.46483(2) 1.40871(10) 0.33464(4) 0.06076(18) Uani d . 1 . .
    O O1 0.21937(7) 0.2322(3) 0.60021(10) 0.0600(4) Uani d . 1 . .
    H H1 0.2441 0.3500 0.5759 0.090 Uiso calc R 1 . .
    O O2 0.03814(6) -0.1943(3) 0.25297(11) 0.0554(3) Uani d . 1 . .
    H H2 0.0127 -0.3115 0.2757 0.083 Uiso calc R 1 . .
    N N1 0.26643(6) 0.5541(3) 0.44912(11) 0.0404(3) Uani d . 1 . .
    C C1 0.31206(7) 0.7617(3) 0.41651(14) 0.0390(3) Uani d . 1 . .
    C C2 0.35972(8) 0.8701(4) 0.50029(14) 0.0469(4) Uani d . 1 . .
    H H2A 0.3599 0.8079 0.5739 0.056 Uiso calc R 1 . .
    C C3 0.40681(8) 1.0686(4) 0.47659(15) 0.0491(4) Uani d . 1 . .
    H H3 0.4388 1.1380 0.5334 0.059 Uiso calc R 1 . .
    C C4 0.40585(8) 1.1623(3) 0.36807(15) 0.0445(4) Uani d . 1 . .
    C C5 0.35838(9) 1.0629(4) 0.28379(15) 0.0499(4) Uani d . 1 . .
    H H5 0.3578 1.1304 0.2108 0.060 Uiso calc R 1 . .
    C C6 0.31162(8) 0.8628(4) 0.30758(14) 0.0480(4) Uani d . 1 . .
    H H6 0.2796 0.7954 0.2504 0.058 Uiso calc R 1 . .
    C C7 0.22399(8) 0.4302(3) 0.37519(13) 0.0409(4) Uani d . 1 . .
    H H7 0.2238 0.4777 0.3000 0.049 Uiso calc R 1 . .
    C C8 0.17625(7) 0.2186(3) 0.40433(13) 0.0384(3) Uani d . 1 . .
    C C9 0.13019(8) 0.1001(3) 0.31857(14) 0.0421(4) Uani d . 1 . .
    H H9 0.1312 0.1561 0.2446 0.051 Uiso calc R 1 . .
    C C10 0.08364(8) -0.0975(3) 0.34244(14) 0.0427(4) Uani d . 1 . .
    C C11 0.08231(9) -0.1840(4) 0.45228(16) 0.0510(4) Uani d . 1 . .
    H H11 0.0504 -0.3164 0.4686 0.061 Uiso calc R 1 . .
    C C12 0.12807(9) -0.0745(4) 0.53729(15) 0.0530(4) Uani d . 1 . .
    H H12 0.1274 -0.1360 0.6107 0.064 Uiso calc R 1 . .
    C C13 0.17529(8) 0.1273(4) 0.51433(13) 0.0436(4) Uani d . 1 . .
loop_
    _atom_site_aniso_label
    _atom_site_aniso_U_11
    _atom_site_aniso_U_22
    _atom_site_aniso_U_33
    _atom_site_aniso_U_12
    _atom_site_aniso_U_13
    _atom_site_aniso_U_23
    Cl1 0.0545(3) 0.0499(3) 0.0821(4) -0.0131(2) 0.0244(2) -0.0049(2)
    O1 0.0675(8) 0.0733(8) 0.0374(7) -0.0226(7) 0.0010(6) 0.0007(6)
    O2 0.0450(7) 0.0519(7) 0.0651(8) -0.0090(5) -0.0062(6) -0.0033(6)
    N1 0.0395(7) 0.0397(7) 0.0417(7) -0.0030(6) 0.0047(6) -0.0009(6)
    C1 0.0380(8) 0.0355(7) 0.0436(9) -0.0002(6) 0.0065(7) -0.0012(7)
    C2 0.0499(9) 0.0477(9) 0.0426(9) -0.0046(7) 0.0049(7) -0.0003(7)
    C3 0.0448(9) 0.0481(9) 0.0527(11) -0.0080(8) 0.0012(7) -0.0062(8)
    C4 0.0402(9) 0.0367(8) 0.0590(11) -0.0017(6) 0.0148(8) -0.0036(7)
    C5 0.0546(10) 0.0507(9) 0.0457(10) -0.0048(8) 0.0115(8) 0.0037(8)
    C6 0.0469(9) 0.0514(10) 0.0446(10) -0.0094(7) 0.0025(7) 0.0003(8)
    C7 0.0436(8) 0.0408(8) 0.0383(9) -0.0014(7) 0.0062(7) 0.0019(7)
    C8 0.0380(8) 0.0371(8) 0.0400(9) 0.0013(6) 0.0050(7) -0.0007(6)
    C9 0.0445(9) 0.0414(8) 0.0398(9) 0.0004(7) 0.0036(7) 0.0026(7)
    C10 0.0360(8) 0.0390(8) 0.0514(10) 0.0006(7) 0.0008(7) -0.0037(7)
    C11 0.0454(10) 0.0472(9) 0.0622(12) -0.0074(7) 0.0141(8) 0.0023(8)
    C12 0.0591(11) 0.0559(10) 0.0458(10) -0.0076(9) 0.0138(8) 0.0056(8)
    C13 0.0444(9) 0.0474(9) 0.0391(9) -0.0027(7) 0.0060(7) -0.0019(7)
_geom_special_details
;
All e.s.d.'s (except the e.s.d. in the dihedral angle between two l.s. planes)
are estimated using the full covariance matrix. The cell e.s.d.'s are taken
into account individually in the estimation of e.s.d.'s in distances, angles
and torsion angles; correlations between e.s.d.'s in cell parameters are only
used when they are defined by crystal symmetry. An approximate (isotropic)
treatment of cell e.s.d.'s is used for estimating e.s.d.'s involving l.s.
planes.
;
loop_
    _geom_bond_atom_site_label_1
    _geom_bond_atom_site_label_2
    _geom_bond_site_symmetry_2
    _geom_bond_distance
    _geom_bond_publ_flag
    O1 H1 . 0.8200 ?
    O2 H2 . 0.8200 ?
    C1 C2 . 1.387(2) ?
    C1 C6 . 1.390(2) ?
    C1 N1 . 1.4229(19) ?
    C2 C3 . 1.380(2) ?
    C2 H2A . 0.9300 ?
    C3 C4 . 1.373(3) ?
    C3 H3 . 0.9300 ?
    C4 C5 . 1.374(2) ?
    C4 Cl1 . 1.7365(16) ?
    C5 C6 . 1.381(2) ?
    C5 H5 . 0.9300 ?
    C6 H6 . 0.9300 ?
    C7 N1 . 1.280(2) ?
    C7 C8 . 1.451(2) ?
    C7 H7 . 0.9300 ?
    C8 C13 . 1.392(2) ?
    C8 C9 . 1.401(2) ?
    C9 C10 . 1.370(2) ?
    C9 H9 . 0.9300 ?
    C10 C11 . 1.384(2) ?
    C10 O2 . 1.3883(19) ?
    C11 C12 . 1.376(3) ?
    C11 H11 . 0.9300 ?
    C12 C13 . 1.389(2) ?
    C12 H12 . 0.9300 ?
    C13 O1 . 1.3557(19) ?
loop_
    _geom_angle_atom_site_label_1
    _geom_angle_atom_site_label_2
    _geom_angle_atom_site_label_3
    _geom_angle_site_symmetry_1
    _geom_angle_site_symmetry_3
    _geom_angle
    _geom_angle_publ_flag
    C13 O1 H1 . . 109.5 ?
    C10 O2 H2 . . 109.5 ?
    C7 N1 C1 . . 120.41(14) ?
    C2 C1 C6 . . 118.42(15) ?
    C2 C1 N1 . . 117.03(14) ?
    C6 C1 N1 . . 124.55(14) ?
    C3 C2 C1 . . 121.29(16) ?
    C3 C2 H2A . . 119.4 ?
    C1 C2 H2A . . 119.4 ?
    C4 C3 C2 . . 119.16(16) ?
    C4 C3 H3 . . 120.4 ?
    C2 C3 H3 . . 120.4 ?
    C3 C4 C5 . . 120.78(15) ?
    C3 C4 Cl1 . . 120.53(13) ?
    C5 C4 Cl1 . . 118.69(14) ?
    C4 C5 C6 . . 119.93(16) ?
    C4 C5 H5 . . 120.0 ?
    C6 C5 H5 . . 120.0 ?
    C5 C6 C1 . . 120.39(15) ?
    C5 C6 H6 . . 119.8 ?
    C1 C6 H6 . . 119.8 ?
    N1 C7 C8 . . 122.44(14) ?
    N1 C7 H7 . . 118.8 ?
    C8 C7 H7 . . 118.8 ?
    C13 C8 C9 . . 119.06(15) ?
    C13 C8 C7 . . 122.16(14) ?
    C9 C8 C7 . . 118.78(14) ?
    C10 C9 C8 . . 120.75(15) ?
    C10 C9 H9 . . 119.6 ?
    C8 C9 H9 . . 119.6 ?
    C9 C10 C11 . . 119.88(15) ?
    C9 C10 O2 . . 116.90(15) ?
    C11 C10 O2 . . 123.20(15) ?
    C12 C11 C10 . . 120.16(16) ?
    C12 C11 H11 . . 119.9 ?
    C10 C11 H11 . . 119.9 ?
    C11 C12 C13 . . 120.54(16) ?
    C11 C12 H12 . . 119.7 ?
    C13 C12 H12 . . 119.7 ?
    O1 C13 C12 . . 118.99(15) ?
    O1 C13 C8 . . 121.41(14) ?
    C12 C13 C8 . . 119.59(15) ?
loop_
    _geom_torsion_atom_site_label_1
    _geom_torsion_atom_site_label_2
    _geom_torsion_atom_site_label_3
    _geom_torsion_atom_site_label_4
    _geom_torsion_site_symmetry_1
    _geom_torsion_site_symmetry_2
    _geom_torsion_site_symmetry_3
    _geom_torsion_site_symmetry_4
    _geom_torsion
    _geom_torsion_publ_flag
    C8 C7 N1 C1 . . . . -179.65(13) ?
    C2 C1 N1 C7 . . . . -175.30(14) ?
    C6 C1 N1 C7 . . . . 5.2(2) ?
    C6 C1 C2 C3 . . . . -1.5(2) ?
    N1 C1 C2 C3 . . . . 178.92(14) ?
    C1 C2 C3 C4 . . . . 0.7(3) ?
    C2 C3 C4 C5 . . . . 0.6(3) ?
    C2 C3 C4 Cl1 . . . . -179.27(12) ?
    C3 C4 C5 C6 . . . . -1.1(3) ?
    Cl1 C4 C5 C6 . . . . 178.81(13) ?
    C4 C5 C6 C1 . . . . 0.2(3) ?
    C2 C1 C6 C5 . . . . 1.1(2) ?
    N1 C1 C6 C5 . . . . -179.43(15) ?
    N1 C7 C8 C13 . . . . -2.7(2) ?
    N1 C7 C8 C9 . . . . 178.06(15) ?
    C13 C8 C9 C10 . . . . 1.7(2) ?
    C7 C8 C9 C10 . . . . -179.12(14) ?
    C8 C9 C10 C11 . . . . -0.7(2) ?
    C8 C9 C10 O2 . . . . 177.31(14) ?
    C9 C10 C11 C12 . . . . -0.7(3) ?
    O2 C10 C11 C12 . . . . -178.57(15) ?
    C10 C11 C12 C13 . . . . 1.1(3) ?
    C11 C12 C13 O1 . . . . 179.57(16) ?
    C11 C12 C13 C8 . . . . -0.1(3) ?
    C9 C8 C13 O1 . . . . 179.08(14) ?
    C7 C8 C13 O1 . . . . -0.1(2) ?
    C9 C8 C13 C12 . . . . -1.3(2) ?
    C7 C8 C13 C12 . . . . 179.54(15) ?
loop_
    _geom_hbond_atom_site_label_D
    _geom_hbond_atom_site_label_H
    _geom_hbond_atom_site_label_A
    _geom_hbond_site_symmetry_A
    _geom_hbond_distance_DH
    _geom_hbond_distance_HA
    _geom_hbond_distance_DA
    _geom_hbond_angle_DHA
    O1 H1 N1 . 0.82 1.90 2.6270(18) 147.2
    O2 H2 O2 2_545 0.82 2.04 2.7631(13) 146.7
data_global
_journal_date_recd_electronic     2009-04-17
_journal_date_accepted     2009-04-24
_journal_name_full     'Acta Crystallographica, Section E'
_journal_year     2009
_journal_volume     65
_journal_issue      5
_journal_page_first     o1155
_journal_page_last     o1155
_journal_paper_category     QO
_journal_coeditor_code     HK2670
_publ_contact_author_name     'Orhan B\"uy\"ukg\"ung\"or'
_publ_contact_author_address
;
Department of Physics,
Ondokuz May\?is University,
TR-55139
Samsun
Turkey
;
_publ_contact_author_email     'orhanb@omu.edu.tr'
_publ_contact_author_fax     '++90(362) 4576081'
_publ_contact_author_phone     '++90(362) 3121919 ext 5054'
_publ_section_title
;
2-[(4-Chlorophenyl)iminomethyl]hydroquinone
;
loop_
    _publ_author_name
    _publ_author_address
    'Yaz\?ic\?i, Serap'
;
Department of Physics,
Ondokuz May\?is University,
TR-55139 Samsun
Turkey
;
    'Er\,sahin, Ferda'
;
Department of Chemistry,
Art and Science Faculty,
Ondokuz May\?is University,
55139 Samsun
Turkey
;
    'A\(gar, Erbil'
;
Department of Chemistry,
Ondokuz Mayis University,
TR-55139 Samsun
Turkey
;
    '\,Senel, \.Ismet'
;
Department of Physics,
Faculty of Arts and Sciences,
Ondokuz May\'is University,
TR-55139 Kurupelit--Samsun
Turkey
;
    'B\"uy\"ukg\"ung\"or, Orhan'
;
Department of Physics,
Faculty of Arts and Sciences,
Ondokuz May\'is University,
TR-55139 Kurupelit--Samsun
Turkey
;
