# Supplementary material for: 2-[(4-Chloro­phen­yl)imino­meth­yl]hydro­quinone
Source: Acta Crystallogr Sect E Struct Rep Online. 2009 Apr 30;65(Pt 5):o1155. doi: 10.1107/S1600536809015396 (PMC2977821; doi:10.1107/S1600536809015396)
Supplement: Supplementary file 2 [file e-65-o1155-Isup2.hkl]

#
# h,k,l, Fc-squared, Fo-squared, sigma(Fo-squared) and status flag
#
data_I
_shelx_title ' serap9 in P 21/c'
_shelx_refln_list_code          4
_shelx_F_calc_maximum      161.91
_exptl_crystal_F_000       512.00
_reflns_d_resolution_high  0.8110
 
loop_
 _symmetry_equiv_pos_as_xyz
 'x, y, z'
 '-x, y+1/2, -z+1/2'
 '-x, -y, -z'
 'x, -y-1/2, z-1/2'
 
_cell_length_a    20.3347
_cell_length_b     4.5848
_cell_length_c    12.0383
_cell_angle_alpha  90.000
_cell_angle_beta   98.231
_cell_angle_gamma  90.000
 
_shelx_F_squared_multiplier     1.000
 
loop_
 _refln_index_h
 _refln_index_k
 _refln_index_l
 _refln_F_squared_calc
 _refln_F_squared_meas
 _refln_F_squared_sigma
 _refln_observed_status
   2   0   0      549.95      541.03     12.37 o
   3   0   0      885.49      833.41     15.53 o
   4   0   0      519.59      523.59     17.31 o
   5   0   0       24.22       22.79      5.06 o
   6   0   0       57.72       56.21      5.19 o
   7   0   0      483.13      478.79      8.00 o
   8   0   0      135.67      155.84      5.53 o
   9   0   0      184.06      164.90      5.85 o
  10   0   0      233.40      237.07      5.79 o
  11   0   0        1.72       -4.35      5.31 o
  12   0   0      689.47      636.71     19.96 o
  13   0   0      441.17      435.19      6.53 o
  14   0   0      452.44      446.42     18.34 o
  15   0   0      147.44      139.97      6.87 o
  16   0   0      555.55      547.51     20.55 o
  17   0   0      351.50      377.11     16.86 o
  18   0   0      567.43      626.56     34.57 o
  19   0   0        4.16        2.66      5.28 o
  20   0   0      264.56      286.56     17.50 o
  21   0   0      436.05      431.90     20.43 o
  22   0   0      675.88      688.68     34.13 o
  23   0   0      211.25      210.15     12.45 o
  24   0   0        9.60       11.51      5.48 o
   1   1   0      418.58      402.45      4.48 o
   2   1   0        0.15        0.57      2.84 o
   3   1   0      354.87      331.36      7.32 o
   4   1   0    26213.96    25030.36    624.90 o
   5   1   0        0.10        1.46      3.41 o
   6   1   0       48.16       48.93      3.53 o
   7   1   0       10.05       15.68      2.90 o
   8   1   0      449.33      412.77      9.87 o
   9   1   0      109.21       96.45      3.30 o
  10   1   0       88.68       97.50      3.20 o
  11   1   0       82.46       75.24      3.10 o
  12   1   0      144.98      130.73      3.53 o
  13   1   0       50.82       51.28      3.35 o
  14   1   0      145.20      153.55      3.70 o
  15   1   0       35.47       33.66      3.64 o
  16   1   0       45.44       49.59      3.41 o
  17   1   0      305.25      328.87      4.66 o
  18   1   0      544.04      552.96      4.75 o
  19   1   0       68.89       62.23      3.31 o
  20   1   0       58.01       57.15      3.79 o
  21   1   0        7.67       10.23      3.66 o
  22   1   0       44.10       47.12      4.17 o
  23   1   0        0.21       -0.34      3.69 o
  24   1   0       44.60       37.28      4.04 o
   0   2   0       70.45       75.59      3.60 o
   1   2   0     1198.34     1063.85     21.07 o
   2   2   0       96.31       94.06      2.65 o
   3   2   0      314.29      273.18      3.38 o
   4   2   0       18.20       10.45      2.36 o
   5   2   0      226.27      211.88      5.03 o
   6   2   0      283.72      326.66      6.57 o
   7   2   0      171.38      171.39      5.20 o
   8   2   0      884.96      959.04     22.69 o
   9   2   0       79.99       79.55      2.84 o
  10   2   0      285.32      274.38      4.71 o
  11   2   0      361.68      375.32      7.10 o
  12   2   0       48.07       48.19      2.84 o
  13   2   0        0.50        1.95      2.77 o
  14   2   0       31.31       30.58      2.92 o
  15   2   0      312.49      336.70      3.93 o
  16   2   0       18.89       21.46      3.29 o
  17   2   0       24.80       28.69      3.32 o
  18   2   0        1.60       -0.42      3.63 o
  19   2   0        0.16       -1.83      3.50 o
  20   2   0        0.47       -3.02      3.88 o
  21   2   0        2.22        3.62      4.06 o
  22   2   0        0.26        0.21      4.29 o
  23   2   0       22.38       21.66      4.52 o
   1   3   0       22.53       23.57      2.45 o
   2   3   0      516.43      541.83     12.03 o
   3   3   0      707.59      705.44     12.71 o
   4   3   0      306.88      317.39      4.66 o
   5   3   0      238.68      212.82      6.41 o
   6   3   0      185.65      183.51      4.15 o
   7   3   0      669.48      671.48     11.61 o
   8   3   0      144.14      143.89      3.20 o
   9   3   0      285.46      288.66      8.10 o
  10   3   0        0.17        1.34      3.10 o
  11   3   0      176.92      189.15      5.72 o
  12   3   0      251.34      247.29      3.73 o
  13   3   0       13.21       14.16      2.82 o
  14   3   0        0.34        0.22      2.73 o
  15   3   0       20.78       20.67      3.10 o
  16   3   0        7.07        4.39      3.07 o
  17   3   0       54.93       58.28      3.40 o
  18   3   0       77.40       73.42      3.35 o
  19   3   0      103.65      110.05      3.71 o
  20   3   0       41.61       40.44      3.73 o
  21   3   0       39.60       44.96      4.33 o
   0   4   0      407.61      448.59     27.79 o
   1   4   0       87.53       84.46      3.07 o
   2   4   0      197.17      200.59      6.22 o
   3   4   0       67.17       67.19      3.32 o
   4   4   0       53.18       51.59      3.37 o
   5   4   0       48.01       47.50      3.34 o
   6   4   0        3.87        5.41      3.76 o
   7   4   0        0.73        0.87      3.13 o
   8   4   0       27.11       31.02      3.79 o
   9   4   0        0.27        2.40      3.11 o
  10   4   0       16.43       18.02      3.66 o
  11   4   0       30.49       31.84      3.29 o
  12   4   0        4.62        6.76      3.03 o
  13   4   0       32.37       27.60      3.11 o
  14   4   0        6.78        8.19      3.43 o
  15   4   0       51.72       58.12      5.74 o
  16   4   0       25.30       19.24      3.58 o
  17   4   0       48.95       54.02      4.26 o
   1   5   0        4.14        2.46      3.34 o
   2   5   0        4.79        7.07      3.34 o
   3   5   0        9.96       10.40      3.33 o
   4   5   0       12.66       13.48      3.27 o
   5   5   0        1.05        1.99      3.68 o
   6   5   0       42.76       41.58      4.21 o
   7   5   0       14.67       15.25      3.79 o
   8   5   0       83.65       73.60      4.09 o
   9   5   0        5.01        5.92      4.07 o
  10   5   0        0.66        0.07      4.04 o
  11   5   0        0.00       -0.45      4.04 o
 -24   1   1       70.63       63.21      4.54 o
 -23   1   1        3.46        3.52      4.42 o
 -22   1   1      219.38      219.41      8.60 o
 -21   1   1       61.15       63.94      3.92 o
 -20   1   1       87.70       93.07      4.65 o
 -19   1   1       74.42       82.64      4.06 o
 -18   1   1        4.65        5.22      3.35 o
 -17   1   1       69.10       79.34      4.00 o
 -16   1   1      214.70      221.42      3.89 o
 -15   1   1      177.57      174.01      3.67 o
 -14   1   1       80.55       77.19      3.41 o
 -13   1   1       28.94       28.96      3.04 o
 -12   1   1       32.15       44.14      3.12 o
 -11   1   1        9.12        6.79      2.71 o
 -10   1   1       22.13       34.95      2.87 o
  -9   1   1      344.00      343.94      6.41 o
  -8   1   1     1216.20     1207.18     21.25 o
  -7   1   1      635.95      632.92     11.08 o
  -6   1   1      518.51      483.56      9.33 o
  -5   1   1     4983.22     4871.72     75.69 o
  -4   1   1    24648.50    23337.99    462.09 o
  -3   1   1      532.64      556.56      5.31 o
  -2   1   1        5.44       10.45      2.70 o
  -1   1   1       63.05       60.73      3.02 o
   0   1   1     1978.34     1945.61     24.29 o
   1   1   1     1777.29     1764.86     15.55 o
   2   1   1      245.61      243.60      4.61 o
   3   1   1     1305.92     1341.76     14.32 o
   4   1   1     1129.00     1210.07     18.82 o
   5   1   1     1360.73     1351.95     44.02 o
   6   1   1     1280.48     1273.98     21.71 o
   7   1   1      326.61      318.26     10.01 o
   8   1   1      658.12      613.59     12.70 o
   9   1   1      898.45      833.04      9.85 o
  10   1   1     1027.36      985.29     19.27 o
  11   1   1      554.33      554.45      9.60 o
  12   1   1      529.56      519.76     12.05 o
  13   1   1       65.82       58.90      3.51 o
  14   1   1       60.87       57.22      3.28 o
  15   1   1       16.52       16.38      3.47 o
  16   1   1        8.68        7.97      3.45 o
  17   1   1      453.38      469.45     11.92 o
  18   1   1      145.42      146.96      3.79 o
  19   1   1      181.75      190.19      5.58 o
  20   1   1       45.46       48.41      3.63 o
  21   1   1        4.40        5.12      4.11 o
  22   1   1       32.58       35.43      3.99 o
  23   1   1       35.20       27.17      3.79 o
  24   1   1        5.94        5.96      4.03 o
 -23   2   1       20.78       15.88      4.33 o
 -22   2   1       10.42       10.07      4.53 o
 -21   2   1        2.00        5.90      4.42 o
 -20   2   1       21.43       17.72      4.37 o
 -19   2   1        1.42        2.76      4.32 o
 -18   2   1       62.71       55.55      3.76 o
 -17   2   1       26.30       31.28      3.25 o
 -16   2   1       95.39       95.24      3.65 o
 -15   2   1       30.08       31.63      3.17 o
 -14   2   1       38.43       37.84      3.08 o
 -13   2   1      208.87      220.07      4.44 o
 -12   2   1      419.52      394.69     10.71 o
 -11   2   1      320.34      323.78      8.54 o
 -10   2   1       80.94       71.12      3.01 o
  -9   2   1      805.42      837.50     17.30 o
  -8   2   1     5915.49     6142.65    113.64 o
  -7   2   1       41.06       43.72      2.66 o
  -6   2   1      207.98      228.46      4.43 o
  -5   2   1      290.97      300.36      3.43 o
  -4   2   1     5180.70     5502.12     57.99 o
  -3   2   1      120.87      132.27      3.04 o
  -2   2   1      861.25      820.18     17.34 o
  -1   2   1       82.73       76.91      2.58 o
   0   2   1     1144.04     1112.99     16.02 o
   1   2   1      106.72       82.75      2.56 o
   2   2   1      712.37      693.37      7.42 o
   3   2   1      712.94      673.97      8.18 o
   4   2   1      592.60      554.42      9.53 o
   5   2   1      835.51      839.87     13.78 o
   6   2   1      240.20      235.60      3.61 o
   7   2   1      772.06      797.03     14.93 o
   8   2   1      319.07      358.20      6.43 o
   9   2   1       27.37       21.95      2.66 o
  10   2   1        0.01        2.00      2.78 o
  11   2   1        1.62       -0.56      2.97 o
  12   2   1       10.50       10.91      3.03 o
  13   2   1     1421.79     1445.36     43.31 o
  14   2   1      834.04      845.55     15.75 o
  15   2   1       65.09       64.10      3.26 o
  16   2   1      298.23      289.95      8.07 o
  17   2   1       52.58       57.92      3.45 o
  18   2   1       27.66       25.34      3.39 o
  19   2   1      116.17      114.70      3.56 o
  20   2   1       29.25       28.64      3.51 o
  21   2   1       39.56       40.70      3.69 o
  22   2   1        4.92        6.68      3.96 o
 -21   3   1        4.19        5.36      4.12 o
 -20   3   1        3.30        9.62      3.91 o
 -19   3   1        0.25       -1.48      3.64 o
 -18   3   1        0.01        1.86      3.52 o
 -17   3   1        2.38        6.28      3.22 o
 -16   3   1        7.95        8.83      3.28 o
 -15   3   1        0.64        1.10      3.19 o
 -14   3   1        0.18        0.83      3.09 o
 -13   3   1        0.00       -1.00      3.45 o
 -12   3   1       74.52       83.55      3.48 o
 -11   3   1       36.60       33.81      2.99 o
 -10   3   1       60.70       61.03      3.27 o
  -9   3   1        6.65        6.50      2.60 o
  -8   3   1      320.22      321.63      3.65 o
  -7   3   1       46.61       48.31      3.09 o
  -6   3   1       52.12       51.80      3.03 o
  -5   3   1        3.71        4.22      2.69 o
  -4   3   1      301.97      334.96      7.55 o
  -3   3   1       39.65       42.98      2.66 o
  -2   3   1      267.95      279.03      8.08 o
  -1   3   1      120.01      113.82      3.98 o
   0   3   1      908.43      945.58     22.61 o
   1   3   1      339.18      364.27      9.29 o
   2   3   1       63.33       65.61      2.62 o
   3   3   1       79.34       87.03      2.79 o
   4   3   1        6.82        5.93      2.47 o
   5   3   1       66.65       60.40      2.74 o
   6   3   1        0.03        1.73      2.69 o
   7   3   1        0.05       -0.65      2.46 o
   8   3   1       67.61       67.74      2.86 o
   9   3   1      140.27      144.13      3.81 o
  10   3   1       85.12       83.25      3.47 o
  11   3   1       61.65       63.72      2.83 o
  12   3   1       43.34       40.39      2.60 o
  13   3   1       27.21       27.21      2.87 o
  14   3   1        1.09       -0.18      2.93 o
  15   3   1       51.61       45.35      2.86 o
  16   3   1        6.92        8.45      3.12 o
  17   3   1        2.77        0.20      3.16 o
  18   3   1        0.88        2.39      3.33 o
  19   3   1       38.02       37.49      3.35 o
  20   3   1       12.52        8.51      3.53 o
 -17   4   1        0.01        3.12      3.64 o
 -16   4   1       82.59       69.38      3.57 o
 -15   4   1       11.86       13.63      3.58 o
 -14   4   1        1.97        5.37      3.41 o
 -13   4   1      103.71      102.39      3.78 o
 -12   4   1       22.30       29.99      3.91 o
 -11   4   1      146.73      153.56      4.70 o
 -10   4   1       23.31       16.64      3.27 o
  -9   4   1       91.03       93.61      3.58 o
  -8   4   1      192.90      187.61      7.04 o
  -7   4   1       56.27       59.23      3.89 o
  -6   4   1       23.69       25.35      3.29 o
  -5   4   1        9.03        5.83      2.95 o
  -4   4   1       57.02       59.62      3.15 o
  -3   4   1      185.23      188.94      6.24 o
  -2   4   1      135.76      124.34      3.26 o
  -1   4   1      138.45      132.38      3.26 o
   0   4   1        7.69        7.01      3.06 o
   1   4   1      168.64      181.96      4.19 o
   2   4   1        0.86        2.24      2.75 o
   3   4   1      301.09      307.53     11.63 o
   4   4   1      341.26      361.96     13.19 o
   5   4   1        0.03        0.67      2.85 o
   6   4   1        5.20        6.62      3.13 o
   7   4   1       66.99       72.79      5.40 o
   8   4   1        2.40        2.29      3.37 o
   9   4   1        0.01        1.08      3.09 o
  10   4   1        0.79       -0.90      3.05 o
  11   4   1       14.46       15.31      2.87 o
  12   4   1       22.69       18.80      3.08 o
  13   4   1      162.56      159.89      5.42 o
  14   4   1       62.53       61.47      3.33 o
  15   4   1       56.68       61.69      4.13 o
  16   4   1        4.77        5.65      3.47 o
  17   4   1       76.70       78.02      4.54 o
 -11   5   1        5.49        3.75      4.53 o
 -10   5   1       14.24       13.20      4.07 o
  -9   5   1       17.64       20.41      4.20 o
  -8   5   1        0.90        0.87      4.06 o
  -7   5   1      162.03      159.81      6.40 o
  -6   5   1        1.90        3.00      3.72 o
  -5   5   1      102.55      103.20      5.55 o
  -4   5   1      212.99      229.71      7.78 o
  -3   5   1       38.90       42.25      3.58 o
  -2   5   1       27.62       26.38      3.17 o
  -1   5   1       28.12       24.59      3.40 o
   0   5   1       13.27       12.98      3.12 o
   1   5   1        7.00        6.84      3.35 o
   2   5   1        3.03        5.24      3.21 o
   3   5   1        0.84        0.22      3.35 o
   4   5   1        0.68        1.97      3.37 o
   5   5   1       62.36       62.06      3.91 o
   6   5   1        3.73        5.36      3.73 o
   7   5   1       68.74       66.76      3.94 o
   8   5   1       25.56       18.77      3.73 o
   9   5   1       49.03       44.70      3.88 o
  10   5   1       21.21       17.50      3.77 o
  11   5   1       36.35       37.25      3.73 o
 -25   0   2        8.44        6.39      6.79 o
 -24   0   2       81.40       80.61      6.53 o
 -23   0   2        4.10        6.91      6.05 o
 -22   0   2       44.24       45.71      6.00 o
 -21   0   2      168.45      191.00     14.43 o
 -20   0   2      312.10      331.52     14.57 o
 -19   0   2      192.64      212.38      9.78 o
 -18   0   2       19.36       20.12      5.04 o
 -17   0   2        2.33        1.51      4.48 o
 -16   0   2        0.82        1.01      4.37 o
 -15   0   2        6.89       12.05      4.92 o
 -14   0   2       92.66       93.78      5.26 o
 -13   0   2     1515.60     1444.52     73.75 o
 -12   0   2     3368.38     3439.36     38.38 o
 -11   0   2        1.30        5.03      4.62 o
 -10   0   2     3437.65     3276.21     38.99 o
  -9   0   2      280.51      256.84      5.85 o
  -8   0   2      425.63      389.57      9.02 o
  -7   0   2      911.54      861.83     10.50 o
  -6   0   2      637.11      616.48      8.62 o
  -5   0   2      273.51      285.54      6.97 o
  -4   0   2     1371.92     1314.76     29.31 o
  -3   0   2     8679.19     8136.55    269.62 o
  -2   0   2     1491.06     1396.67     65.94 o
  -1   0   2     8558.13     7544.78    412.70 o
   0   0   2      507.04      504.76     33.60 o
   1   0   2    10255.58     8788.38    535.68 o
   2   0   2    10993.39     9448.03    443.72 o
   3   0   2     1225.09     1167.63     35.30 o
   4   0   2     1235.17     1073.48     24.17 o
   5   0   2     3939.07     3540.49     92.25 o
   6   0   2     5899.29     5253.02    113.25 o
   7   0   2     1365.05     1307.21     20.23 o
   8   0   2       93.82       80.54      4.59 o
   9   0   2      539.29      633.61     12.00 o
  10   0   2      147.32      136.70      4.74 o
  11   0   2      415.95      443.28     10.88 o
  12   0   2      269.48      292.98      8.01 o
  13   0   2      296.07      319.59      8.14 o
  14   0   2      174.79      169.10      6.49 o
  15   0   2        0.08        2.69      4.22 o
  16   0   2      268.16      290.73     11.58 o
  17   0   2       10.92       14.95      4.38 o
  18   0   2      334.79      357.57     17.08 o
  19   0   2      190.51      170.50     17.25 o
  20   0   2       35.78       43.68      5.12 o
  21   0   2      615.49      576.03     21.58 o
  22   0   2        1.81        1.28      5.75 o
  23   0   2       17.20        9.46      5.59 o
  24   0   2        0.80        1.80      5.77 o
 -24   1   2        1.96       -1.60      4.50 o
 -23   1   2        9.65        9.18      4.17 o
 -22   1   2        2.27       -1.12      4.05 o
 -21   1   2       11.80       16.85      3.77 o
 -20   1   2       64.28       58.02      4.14 o
 -19   1   2        0.86        2.78      3.36 o
 -18   1   2       28.96       23.91      3.62 o
 -17   1   2      131.99      138.04      4.03 o
 -16   1   2      351.47      362.65      5.36 o
 -15   1   2       50.75       56.00      3.62 o
 -14   1   2      151.32      143.25      4.62 o
 -13   1   2       26.97       31.89      3.16 o
 -12   1   2       52.25       48.52      3.92 o
 -11   1   2      175.40      181.04      6.53 o
 -10   1   2        1.09        1.03      3.16 o
  -9   1   2     1204.69     1277.20     34.36 o
  -8   1   2     3324.97     3538.89     78.64 o
  -7   1   2     2507.25     2621.62     27.47 o
  -6   1   2     2776.37     2776.72     27.64 o
  -5   1   2     2321.25     2375.62     18.76 o
  -4   1   2     1106.92     1138.18      6.60 o
  -3   1   2     4987.49     4775.59     68.17 o
  -2   1   2     4358.31     4274.45     23.75 o
  -1   1   2     1699.83     1643.11     13.53 o
   0   1   2       28.91       35.61      2.92 o
   1   1   2      997.33      967.25     11.98 o
   2   1   2      384.11      381.98      4.45 o
   3   1   2      640.49      647.33     19.20 o
   4   1   2      101.40       97.48      3.12 o
   5   1   2        0.28        3.26      3.09 o
   6   1   2      367.71      358.61      8.09 o
   7   1   2       18.05       21.87      3.06 o
   8   1   2      318.92      324.87      7.92 o
   9   1   2       17.85       13.25      2.88 o
  10   1   2      811.35      800.96     18.68 o
  11   1   2       48.76       44.56      3.68 o
  12   1   2       63.22       67.46      3.26 o
  13   1   2      403.22      440.11      8.75 o
  14   1   2      254.10      260.96      5.08 o
  15   1   2      378.79      382.84     12.90 o
  16   1   2        1.64        4.80      3.30 o
  17   1   2      849.07      854.04     12.35 o
  18   1   2       15.45       16.05      3.46 o
  19   1   2       47.87       46.69      3.60 o
  20   1   2       19.38       17.66      3.64 o
  21   1   2        6.12        4.63      3.87 o
  22   1   2       11.25        7.98      4.17 o
  23   1   2        4.46        2.03      4.32 o
 -23   2   2        5.18        3.78      4.05 o
 -22   2   2       12.62       12.52      3.96 o
 -21   2   2       21.15       23.01      3.86 o
 -20   2   2       10.88       14.68      4.05 o
 -19   2   2        3.41        6.04      3.70 o
 -18   2   2        6.00        6.97      3.76 o
 -17   2   2       57.90       59.60      4.29 o
 -16   2   2       67.41       67.91      3.89 o
 -15   2   2       36.69       38.37      3.51 o
 -14   2   2       27.84       28.15      3.40 o
 -13   2   2       19.55       22.91      3.59 o
 -12   2   2        0.50        5.29      2.94 o
 -11   2   2      404.69      419.57     11.80 o
 -10   2   2       10.97       11.94      2.78 o
  -9   2   2     1406.73     1430.09     21.43 o
  -8   2   2     1401.82     1404.80     31.19 o
  -7   2   2     1002.75     1051.94      9.93 o
  -6   2   2      254.87      300.30      3.69 o
  -5   2   2      642.18      732.55      4.41 o
  -4   2   2      944.47      970.06     13.17 o
  -3   2   2      645.59      606.20     18.01 o
  -2   2   2       58.93       55.48      2.68 o
  -1   2   2        1.82        3.23      2.44 o
   0   2   2       14.93       13.63      2.53 o
   1   2   2      681.43      612.28      4.98 o
   2   2   2       19.48       16.05      2.47 o
   3   2   2        0.22        0.81      2.40 o
   4   2   2       94.28       83.76      2.68 o
   5   2   2     1244.96     1145.45     21.23 o
   6   2   2       23.39       25.07      2.81 o
   7   2   2       78.65       67.16      2.91 o
   8   2   2      280.25      284.18      5.79 o
   9   2   2       29.17       25.69      2.87 o
  10   2   2        0.36        2.50      3.13 o
  11   2   2       82.30       90.59      3.21 o
  12   2   2        5.94        5.01      3.01 o
  13   2   2      969.02      977.70     21.77 o
  14   2   2       19.71       21.44      3.23 o
  15   2   2      177.92      187.97      4.76 o
  16   2   2       11.13       14.87      3.70 o
  17   2   2      160.31      172.01      7.27 o
  18   2   2        9.42       10.00      3.61 o
  19   2   2        0.69        2.31      3.98 o
  20   2   2       17.34       19.23      3.77 o
  21   2   2        1.38        1.20      3.58 o
  22   2   2        3.67        1.36      3.67 o
 -21   3   2        7.07        4.03      3.95 o
 -20   3   2       29.40       30.00      3.99 o
 -19   3   2       50.13       52.19      4.05 o
 -18   3   2       44.08       50.79      3.93 o
 -17   3   2      131.39      136.45      3.55 o
 -16   3   2      117.39      129.48      5.45 o
 -15   3   2      127.11      127.12      6.08 o
 -14   3   2       24.49       22.60      3.51 o
 -13   3   2      873.36      882.67     21.91 o
 -12   3   2     1031.42     1013.30     24.75 o
 -11   3   2      270.31      264.57      5.29 o
 -10   3   2        6.64        7.50      2.89 o
  -9   3   2      100.58       87.13      3.16 o
  -8   3   2      225.95      238.27      4.26 o
  -7   3   2       79.94       74.68      2.88 o
  -6   3   2      121.80      127.47      5.54 o
  -5   3   2       45.99       39.64      2.63 o
  -4   3   2      245.18      239.29      4.48 o
  -3   3   2      511.04      491.13     11.11 o
  -2   3   2       61.18       52.12      2.52 o
  -1   3   2     1208.89     1230.12     16.81 o
   0   3   2     1111.47     1096.23     26.60 o
   1   3   2       73.62       72.78      2.91 o
   2   3   2       94.55       90.97      2.74 o
   3   3   2      138.34      140.41      3.02 o
   4   3   2       47.32       47.56      2.99 o
   5   3   2       10.05        6.20      2.91 o
   6   3   2        6.18        6.84      2.53 o
   7   3   2        0.09        0.50      2.49 o
   8   3   2       25.27       27.64      2.52 o
   9   3   2     3058.65     3083.06     65.76 o
  10   3   2       85.00       91.60      3.08 o
  11   3   2       60.76       67.34      2.88 o
  12   3   2      237.32      249.05      6.05 o
  13   3   2        1.17        1.69      2.63 o
  14   3   2      116.88      129.58      5.50 o
  15   3   2       55.04       58.49      3.11 o
  16   3   2       55.65       59.95      3.13 o
  17   3   2       32.27       33.34      3.59 o
  18   3   2        1.66        0.18      3.25 o
  19   3   2        7.70        3.93      3.82 o
  20   3   2        0.61        0.32      3.83 o
 -17   4   2       10.38        6.67      3.63 o
 -16   4   2        4.95        5.27      3.38 o
 -15   4   2      130.28      107.34      4.01 o
 -14   4   2       44.21       40.54      3.68 o
 -13   4   2       42.24       45.60      3.63 o
 -12   4   2      127.69      119.94      4.46 o
 -11   4   2       11.69       14.34      3.82 o
 -10   4   2        4.97        4.53      3.54 o
  -9   4   2      125.41      124.03      4.35 o
  -8   4   2      198.48      187.94      8.36 o
  -7   4   2        8.63        9.56      3.22 o
  -6   4   2       24.56       27.22      3.26 o
  -5   4   2        0.46        1.00      2.99 o
  -4   4   2        0.03        0.79      3.12 o
  -3   4   2       62.67       65.92      2.74 o
  -2   4   2        0.19        2.09      2.48 o
  -1   4   2        0.78        2.27      2.73 o
   0   4   2       27.94       33.68      2.73 o
   1   4   2       62.45       61.15      2.82 o
   2   4   2        5.27       12.28      2.88 o
   3   4   2      131.07      132.62      5.00 o
   4   4   2      138.87      143.82      3.80 o
   5   4   2      418.97      424.64      8.34 o
   6   4   2       18.32       18.74      2.80 o
   7   4   2       25.03       24.77      2.77 o
   8   4   2       70.06       68.28      3.05 o
   9   4   2        0.12        0.42      3.24 o
  10   4   2       29.27       22.59      3.05 o
  11   4   2       99.50       97.73      3.27 o
  12   4   2       29.82       27.23      3.03 o
  13   4   2       29.11       27.91      3.18 o
  14   4   2        0.04       -2.51      3.18 o
  15   4   2        7.03        6.66      3.73 o
  16   4   2       14.74        6.50      3.36 o
 -11   5   2       10.93        9.96      4.06 o
 -10   5   2       21.06       12.93      3.83 o
  -9   5   2        0.85        1.53      4.28 o
  -8   5   2        6.28        4.04      3.82 o
  -7   5   2       41.94       36.67      3.85 o
  -6   5   2       64.35       60.13      4.51 o
  -5   5   2        0.77        0.48      3.35 o
  -4   5   2        5.51        4.00      3.12 o
  -3   5   2        0.52        1.49      3.10 o
  -2   5   2        3.13        3.49      3.82 o
  -1   5   2       11.21       11.58      3.27 o
   0   5   2        1.44        2.94      3.11 o
   1   5   2       38.47       35.31      3.64 o
   2   5   2        1.09        0.94      3.16 o
   3   5   2       64.54       59.89      3.36 o
   4   5   2        2.66        2.46      3.22 o
   5   5   2        1.32        2.54      3.38 o
   6   5   2       11.10        7.82      3.43 o
   7   5   2        3.66        6.12      3.36 o
   8   5   2        0.64       -0.14      3.60 o
   9   5   2       33.08       34.32      3.77 o
  10   5   2       15.11       19.57      3.64 o
 -24   1   3       41.85       36.44      4.36 o
 -23   1   3        5.18        5.93      4.40 o
 -22   1   3        5.81       11.34      4.54 o
 -21   1   3       23.37       23.83      4.17 o
 -20   1   3        2.00        5.36      3.87 o
 -19   1   3       41.30       47.98      3.86 o
 -18   1   3       23.93       28.03      3.72 o
 -17   1   3      429.29      442.65      8.39 o
 -16   1   3      359.91      387.78      6.57 o
 -15   1   3       53.06       51.84      3.49 o
 -14   1   3      441.77      473.96      9.09 o
 -13   1   3       21.67       16.35      4.29 o
 -12   1   3      146.74      146.72      4.03 o
 -11   1   3      269.69      254.41      7.19 o
 -10   1   3       69.79       68.24      3.66 o
  -9   1   3     2285.85     2438.83     44.88 o
  -8   1   3       89.17      107.53      3.66 o
  -7   1   3      104.84      127.15      3.34 o
  -6   1   3      109.92      105.20      3.12 o
  -5   1   3      379.87      394.46      9.72 o
  -4   1   3      977.44      857.17     12.88 o
  -3   1   3     4471.49     4379.44     71.05 o
  -2   1   3     1575.09     1550.55     16.94 o
  -1   1   3       12.89        7.94      2.57 o
   0   1   3     1493.06     1263.35     32.27 o
   1   1   3     7001.51     6443.73    158.12 o
   2   1   3      686.35      683.47     15.61 o
   3   1   3      720.66      679.08     14.73 o
   4   1   3       14.25        7.33      2.67 o
   5   1   3      450.27      510.05     12.16 o
   6   1   3      237.86      277.53      7.74 o
   7   1   3       53.71       49.54      2.87 o
   8   1   3       19.54       18.44      2.72 o
   9   1   3      230.67      273.96      5.60 o
  10   1   3      320.15      316.62      6.98 o
  11   1   3       40.77       48.22      3.24 o
  12   1   3      443.84      438.08      8.38 o
  13   1   3      559.00      576.08     13.28 o
  14   1   3       93.76       91.21      3.46 o
  15   1   3       51.80       53.98      3.30 o
  16   1   3      104.90      115.39      3.66 o
  17   1   3      250.78      264.43      7.15 o
  18   1   3       15.88       11.49      3.32 o
  19   1   3        0.52        1.71      3.38 o
  20   1   3       11.38       14.23      3.81 o
  21   1   3       14.68       20.74      4.18 o
  22   1   3       19.34       19.68      3.66 o
  23   1   3       35.57       31.92      4.13 o
 -23   2   3       38.24       30.09      4.43 o
 -22   2   3       45.57       42.49      4.70 o
 -21   2   3      123.73      115.54     11.06 o
 -20   2   3      128.26      122.07      4.22 o
 -19   2   3        3.56        5.91      3.90 o
 -18   2   3        0.98        0.61      3.48 o
 -17   2   3      181.71      158.54      4.10 o
 -16   2   3       26.26       24.52      3.58 o
 -15   2   3        0.00       -0.36      3.17 o
 -14   2   3       17.55       15.28      3.16 o
 -13   2   3       64.42       64.44      3.27 o
 -12   2   3      248.52      247.93      6.10 o
 -11   2   3        2.53        1.92      2.91 o
 -10   2   3      548.79      592.36      7.33 o
  -9   2   3      382.25      415.53      4.13 o
  -8   2   3      453.72      409.02      5.96 o
  -7   2   3     3887.02     3948.37     44.19 o
  -6   2   3      689.16      690.74      9.34 o
  -5   2   3     2565.20     2629.83     26.74 o
  -4   2   3      303.26      283.44      5.12 o
  -3   2   3       41.75       33.44      2.44 o
  -2   2   3       12.04       10.19      2.82 o
  -1   2   3      169.14      168.70      3.25 o
   0   2   3       97.81       97.37      2.86 o
   1   2   3      164.53      180.83      3.29 o
   2   2   3      133.93      120.23      3.22 o
   3   2   3      170.38      180.77      5.25 o
   4   2   3      559.69      561.16      9.27 o
   5   2   3     1440.67     1418.91     25.25 o
   6   2   3      416.31      398.95      9.12 o
   7   2   3      177.83      178.06      4.59 o
   8   2   3      201.30      206.97      6.16 o
   9   2   3       68.16       64.11      3.21 o
  10   2   3      467.59      448.45     15.13 o
  11   2   3      235.38      229.79      9.11 o
  12   2   3       77.91       89.52      3.42 o
  13   2   3      933.64      941.16     35.71 o
  14   2   3      354.58      354.62     11.36 o
  15   2   3       56.79       52.49      3.34 o
  16   2   3       21.18       20.62      3.50 o
  17   2   3       42.69       48.05      3.81 o
  18   2   3        1.52        2.74      3.49 o
  19   2   3       17.28       15.61      3.83 o
  20   2   3        8.41        7.58      3.99 o
  21   2   3       16.42       18.65      4.21 o
 -21   3   3       14.41       14.83      4.20 o
 -20   3   3       43.48       43.67      4.14 o
 -19   3   3        5.06        1.50      3.72 o
 -18   3   3       30.37       31.75      4.20 o
 -17   3   3        0.38        3.53      3.44 o
 -16   3   3       25.30       20.81      3.95 o
 -15   3   3       28.56       24.51      3.17 o
 -14   3   3       10.81        5.12      3.26 o
 -13   3   3       31.49       45.74      3.43 o
 -12   3   3        4.88        4.43      2.89 o
 -11   3   3      499.49      490.17      6.19 o
 -10   3   3        6.06        8.40      2.70 o
  -9   3   3       14.96       16.43      2.70 o
  -8   3   3       42.70       44.45      2.75 o
  -7   3   3        0.00        1.97      2.78 o
  -6   3   3      143.98      153.00      3.02 o
  -5   3   3        0.57        2.93      2.52 o
  -4   3   3       44.53       45.62      2.49 o
  -3   3   3       13.08       20.09      2.46 o
  -2   3   3       10.87       11.41      2.54 o
  -1   3   3       28.78       35.32      2.36 o
   0   3   3        1.02        1.69      2.49 o
   1   3   3       20.82       24.49      2.69 o
   2   3   3        0.36        0.44      2.30 o
   3   3   3        6.59        7.10      2.89 o
   4   3   3        2.36        2.76      2.61 o
   5   3   3       52.17       56.17      2.90 o
   6   3   3       15.32       13.43      2.73 o
   7   3   3      364.17      392.53      6.43 o
   8   3   3        3.18        5.53      2.73 o
   9   3   3      200.83      183.69      6.61 o
  10   3   3      312.82      309.91      7.07 o
  11   3   3      125.30      137.85      4.62 o
  12   3   3        3.86        2.43      3.34 o
  13   3   3        1.35        2.03      3.27 o
  14   3   3        0.60        1.94      2.93 o
  15   3   3        1.28        2.82      2.98 o
  16   3   3        7.85       10.52      3.22 o
  17   3   3       10.00        9.12      3.32 o
  18   3   3        2.13        3.31      3.67 o
  19   3   3       11.45       10.36      3.59 o
 -17   4   3      142.14      116.83     10.18 o
 -16   4   3       66.28       57.20      3.80 o
 -15   4   3       88.06       75.28      3.74 o
 -14   4   3       27.79       27.16      3.45 o
 -13   4   3      101.40       89.27      3.50 o
 -12   4   3        0.98        0.99      3.18 o
 -11   4   3       17.48       17.36      3.71 o
 -10   4   3       55.31       55.04      3.47 o
  -9   4   3        0.87       -0.57      3.70 o
  -8   4   3       21.05       29.85      3.91 o
  -7   4   3       44.51       43.79      4.50 o
  -6   4   3      125.86      134.03      6.48 o
  -5   4   3      109.92      108.97      3.21 o
  -4   4   3       89.93      103.42      3.15 o
  -3   4   3       35.00       32.36      2.59 o
  -2   4   3      112.12      124.40      2.95 o
  -1   4   3       49.33       52.57      3.16 o
   0   4   3       13.60       16.84      2.58 o
   1   4   3       96.59      101.55      2.81 o
   2   4   3       14.79       13.28      2.86 o
   3   4   3       80.69       95.74      3.26 o
   4   4   3      126.75      130.74      6.68 o
   5   4   3      839.65      937.20     36.21 o
   6   4   3       23.06       22.45      2.97 o
   7   4   3       14.40       15.06      2.99 o
   8   4   3       85.98       94.55      3.19 o
   9   4   3       17.26       17.29      3.25 o
  10   4   3      126.49      132.45      6.03 o
  11   4   3        2.35        2.44      2.90 o
  12   4   3       51.83       51.90      3.13 o
  13   4   3       15.43       12.26      3.39 o
  14   4   3        0.00        0.09      3.31 o
  15   4   3        3.60        5.13      3.17 o
  16   4   3        4.71        5.32      3.61 o
 -11   5   3        2.16        1.21      4.33 o
 -10   5   3       41.42       37.56      3.96 o
  -9   5   3        4.53        3.61      3.77 o
  -8   5   3        5.00        7.32      3.74 o
  -7   5   3        0.19       -0.74      3.41 o
  -6   5   3        2.64        2.94      3.35 o
  -5   5   3        0.01        0.89      2.99 o
  -4   5   3       15.17       14.32      3.03 o
  -3   5   3       55.01       53.48      3.13 o
  -2   5   3       38.72       37.71      3.30 o
  -1   5   3       44.78       44.88      3.10 o
   0   5   3       57.41       58.96      3.12 o
   1   5   3      281.26      294.35      9.38 o
   2   5   3        6.55        7.13      3.11 o
   3   5   3       29.31       26.80      3.29 o
   4   5   3       67.99       63.23      4.20 o
   5   5   3       80.63       77.07      3.39 o
   6   5   3       55.42       58.25      4.35 o
   7   5   3        0.18        1.82      3.50 o
   8   5   3        1.26        1.17      3.67 o
   9   5   3        7.72        8.81      3.71 o
 -24   0   4       25.83       23.56      8.15 o
 -23   0   4       47.91       36.84      6.67 o
 -22   0   4       29.30       27.89      8.90 o
 -21   0   4      117.59      139.30      7.60 o
 -20   0   4      135.03      139.72      8.89 o
 -19   0   4      173.71      187.71     12.31 o
 -18   0   4      140.44      127.56      5.57 o
 -17   0   4       61.11       62.60      5.09 o
 -16   0   4      206.86      228.45      7.41 o
 -15   0   4      240.70      245.65      6.31 o
 -14   0   4       69.58       68.71      5.33 o
 -13   0   4     3356.97     3465.91     68.86 o
 -12   0   4      336.01      338.72      7.34 o
 -11   0   4     1452.52     1476.52     32.69 o
 -10   0   4      126.44      123.53      6.08 o
  -9   0   4      112.51      108.87      5.50 o
  -8   0   4     1331.68     1240.92     46.07 o
  -7   0   4     1774.24     1693.70     57.79 o
  -6   0   4       84.54       87.49      5.72 o
  -5   0   4        7.56        3.97      5.30 o
  -4   0   4     6506.35     5890.03    263.81 o
  -3   0   4    10763.29    10147.39    667.47 o
  -2   0   4      597.58      534.46     20.61 o
  -1   0   4     3446.92     2994.05    138.28 o
   0   0   4        0.22        3.10      5.53 o
   1   0   4        2.80        3.38      4.75 o
   2   0   4      186.75      159.97      5.45 o
   3   0   4      456.95      430.48     12.31 o
   4   0   4       26.53       29.48      4.60 o
   5   0   4       10.93       16.10      4.13 o
   6   0   4     1823.15     1668.45     83.57 o
   7   0   4       74.65       60.20      3.98 o
   8   0   4     2964.23     2932.36    110.10 o
   9   0   4     3872.93     3795.63    150.14 o
  10   0   4     1030.30     1161.71     36.65 o
  11   0   4      200.11      183.71      9.97 o
  12   0   4      208.77      187.18      4.93 o
  13   0   4      342.91      357.66     13.41 o
  14   0   4        4.39        6.37      3.87 o
  15   0   4      118.45      114.74      6.59 o
  16   0   4       58.15       61.24      4.53 o
  17   0   4        8.35        6.37      4.10 o
  18   0   4      215.67      239.50     10.69 o
  19   0   4       23.27       27.14      4.42 o
  20   0   4       13.63       14.53      4.74 o
  21   0   4       32.09       19.95      4.60 o
  22   0   4        3.58        0.44      6.00 o
 -24   1   4        3.31        2.04      4.48 o
 -23   1   4        0.04       -3.10      4.11 o
 -22   1   4        0.00        2.14      4.16 o
 -21   1   4       98.42      102.97      4.21 o
 -20   1   4        0.65       -0.20      3.73 o
 -19   1   4        1.08        0.06      3.72 o
 -18   1   4       13.26       15.69      4.18 o
 -17   1   4       77.20       79.82      4.01 o
 -16   1   4      172.83      175.49      5.08 o
 -15   1   4      283.44      287.19      4.56 o
 -14   1   4       44.44       40.14      3.95 o
 -13   1   4       91.72       85.88      3.84 o
 -12   1   4      310.36      292.81      4.84 o
 -11   1   4      358.56      377.22      4.99 o
 -10   1   4        0.04        1.10      2.90 o
  -9   1   4     1184.97     1238.74     19.98 o
  -8   1   4       17.97       12.50      2.61 o
  -7   1   4        0.90        1.45      2.94 o
  -6   1   4      256.22      264.42      5.51 o
  -5   1   4      447.42      422.63      4.95 o
  -4   1   4       47.66       48.44      2.60 o
  -3   1   4       51.15       40.71      2.53 o
  -2   1   4       79.31       85.60      3.23 o
  -1   1   4      421.27      435.59      5.73 o
   0   1   4     1492.48     1475.99     17.50 o
   1   1   4     2247.49     2184.37     35.24 o
   2   1   4       18.18       16.02      3.34 o
   3   1   4      426.90      390.74      6.62 o
   4   1   4      849.76      876.28     19.58 o
   5   1   4     1717.07     1713.52     50.22 o
   6   1   4     1204.62     1291.42     27.19 o
   7   1   4      311.31      300.10      6.84 o
   8   1   4       42.74       45.07      2.98 o
   9   1   4       61.70       59.03      3.16 o
  10   1   4      192.30      186.50      3.46 o
  11   1   4       99.58      104.67      3.10 o
  12   1   4       31.62       31.29      2.91 o
  13   1   4      171.57      173.75      3.26 o
  14   1   4       19.66       22.08      3.33 o
  15   1   4       12.59       10.78      3.42 o
  16   1   4        0.49        0.75      3.20 o
  17   1   4       84.72       87.03      6.14 o
  18   1   4       12.20       16.67      3.43 o
  19   1   4       39.64       38.90      3.67 o
  20   1   4        6.95        6.08      3.86 o
  21   1   4       23.84       23.11      3.87 o
  22   1   4        7.58        8.87      4.21 o
 -23   2   4        1.45        1.04      4.27 o
 -22   2   4        0.29       -1.23      4.87 o
 -21   2   4      144.14      127.39      9.97 o
 -20   2   4        0.26        0.78      3.77 o
 -19   2   4       16.76       19.56      4.11 o
 -18   2   4       84.13       90.92      3.48 o
 -17   2   4      103.64       87.74      3.80 o
 -16   2   4       22.14       27.14      3.79 o
 -15   2   4       24.30       22.69      3.46 o
 -14   2   4      173.03      184.78      4.18 o
 -13   2   4       12.60       10.64      3.44 o
 -12   2   4       33.23       36.15      3.07 o
 -11   2   4        1.56        0.09      2.60 o
 -10   2   4       29.55       33.10      2.82 o
  -9   2   4        0.95        3.03      2.72 o
  -8   2   4      167.25      172.34      3.40 o
  -7   2   4      550.96      568.52      5.31 o
  -6   2   4      233.18      218.37      4.58 o
  -5   2   4        0.79        2.19      2.54 o
  -4   2   4      143.96      140.12      3.20 o
  -3   2   4      433.40      424.92      5.77 o
  -2   2   4      360.78      335.49     13.45 o
  -1   2   4       36.58       32.22      2.53 o
   0   2   4       97.61      121.68      3.33 o
   1   2   4      431.63      465.98      9.63 o
   2   2   4     1004.98      996.07     45.84 o
   3   2   4      800.64      774.29     12.38 o
   4   2   4      242.34      256.58      4.46 o
   5   2   4      449.48      531.51     13.90 o
   6   2   4      270.47      311.42      5.43 o
   7   2   4      164.02      162.47      3.85 o
   8   2   4      195.66      204.82      4.27 o
   9   2   4        0.01       -0.10      2.90 o
  10   2   4      311.50      319.77     11.53 o
  11   2   4       16.06       17.65      3.04 o
  12   2   4      105.91      102.29      4.80 o
  13   2   4        5.66        5.67      3.30 o
  14   2   4       27.49       23.76      3.29 o
  15   2   4       76.37       67.53      3.55 o
  16   2   4       17.88       14.82      3.27 o
  17   2   4        0.27        1.76      3.63 o
  18   2   4       33.87       34.36      3.95 o
  19   2   4       30.30       32.87      4.16 o
  20   2   4        0.19        3.74      3.84 o
  21   2   4        1.13       -0.72      3.98 o
 -20   3   4        7.44        6.39      3.60 o
 -19   3   4        0.61        0.23      4.17 o
 -18   3   4        1.24        2.29      3.75 o
 -17   3   4       98.82       93.60      7.06 o
 -16   3   4        5.11        7.36      3.39 o
 -15   3   4       83.06       77.90      3.73 o
 -14   3   4      115.76      130.20      5.38 o
 -13   3   4       58.29       43.34      3.30 o
 -12   3   4      391.87      399.44      7.69 o
 -11   3   4      855.41      859.48     13.76 o
 -10   3   4      396.90      410.05      9.00 o
  -9   3   4      171.96      169.11      3.52 o
  -8   3   4       28.80       29.51      3.02 o
  -7   3   4       52.13       49.45      2.75 o
  -6   3   4      147.59      146.75      3.29 o
  -5   3   4       33.27       31.18      2.39 o
  -4   3   4      105.35      114.51      2.77 o
  -3   3   4      465.13      489.29     10.84 o
  -2   3   4        0.19        1.98      2.31 o
  -1   3   4      312.19      303.31      6.87 o
   0   3   4      158.72      153.24      6.62 o
   1   3   4      173.22      176.26      4.63 o
   2   3   4      442.48      432.73     10.00 o
   3   3   4      171.32      184.20      4.77 o
   4   3   4      144.24      136.43      5.25 o
   5   3   4       16.87       16.14      2.78 o
   6   3   4      723.48      684.66     23.14 o
   7   3   4        5.68        6.49      2.74 o
   8   3   4      355.19      369.96     12.57 o
   9   3   4      277.33      287.14      6.07 o
  10   3   4      482.80      492.47     13.86 o
  11   3   4      133.54      130.90      8.41 o
  12   3   4        5.99        6.36      2.83 o
  13   3   4        1.54        3.69      3.13 o
  14   3   4       53.77       56.49      3.36 o
  15   3   4       94.60       99.19      4.83 o
  16   3   4       38.30       44.21      3.32 o
  17   3   4       24.99       29.56      3.63 o
  18   3   4        0.19        1.18      3.68 o
 -17   4   4       16.73       12.35      3.98 o
 -16   4   4       41.93       32.20      4.16 o
 -15   4   4      109.22       77.11      4.22 o
 -14   4   4        4.47        2.91      3.39 o
 -13   4   4        5.83        5.96      3.58 o
 -12   4   4       18.12       15.26      3.86 o
 -11   4   4       45.39       41.44      3.45 o
 -10   4   4       18.76       21.69      3.52 o
  -9   4   4        0.74        0.39      3.27 o
  -8   4   4       39.57       42.21      3.19 o
  -7   4   4       92.08       93.71      5.31 o
  -6   4   4       31.65       30.49      2.85 o
  -5   4   4       33.21       35.73      2.61 o
  -4   4   4       20.46       18.34      2.70 o
  -3   4   4       46.65       51.27      2.97 o
  -2   4   4      168.85      176.49      3.75 o
  -1   4   4      242.86      262.36     11.37 o
   0   4   4        7.07        9.97      2.62 o
   1   4   4       61.36       69.42      2.95 o
   2   4   4      141.35      146.57      5.93 o
   3   4   4        7.90       10.78      2.86 o
   4   4   4       32.38       39.17      3.04 o
   5   4   4       47.22       52.05      3.03 o
   6   4   4      488.06      494.17     15.97 o
   7   4   4      117.24      115.26      4.00 o
   8   4   4        0.02        0.77      3.13 o
   9   4   4        1.66        2.41      3.08 o
  10   4   4       13.10       11.54      3.28 o
  11   4   4        3.28        3.46      3.32 o
  12   4   4       29.46       25.98      3.35 o
  13   4   4       39.40       36.42      3.27 o
  14   4   4        0.13        1.01      3.45 o
  15   4   4        5.31        5.29      3.38 o
 -10   5   4       10.03        6.10      3.84 o
  -9   5   4       19.86       17.76      3.75 o
  -8   5   4       20.20       18.10      3.88 o
  -7   5   4       18.80       13.34      3.49 o
  -6   5   4        0.01        1.75      3.28 o
  -5   5   4        2.56        2.63      3.18 o
  -4   5   4        0.13        1.31      2.78 o
  -3   5   4        3.13        4.46      3.27 o
  -2   5   4       22.53       21.77      2.87 o
  -1   5   4       20.79       20.23      3.08 o
   0   5   4       27.79       32.09      3.04 o
   1   5   4       37.00       38.16      3.61 o
   2   5   4      174.91      167.41      8.31 o
   3   5   4      139.27      141.11      6.39 o
   4   5   4       79.70       86.69      5.27 o
   5   5   4       41.00       38.54      3.15 o
   6   5   4        6.12        4.34      3.78 o
   7   5   4        1.06        2.34      3.54 o
   8   5   4        1.52        3.10      3.51 o
 -24   1   5       14.04        7.99      4.32 o
 -23   1   5      102.96       89.97      6.12 o
 -22   1   5       21.44       21.70      4.26 o
 -21   1   5        1.79        1.57      4.54 o
 -20   1   5       86.12       93.80      4.26 o
 -19   1   5       55.52       59.29      3.99 o
 -18   1   5      106.73      113.50      4.12 o
 -17   1   5      182.42      192.07      4.55 o
 -16   1   5      160.09      170.43      6.59 o
 -15   1   5      137.60      148.27      7.54 o
 -14   1   5       13.91       13.00      4.05 o
 -13   1   5      122.84      125.90      4.17 o
 -12   1   5      275.89      269.36      5.73 o
 -11   1   5      435.36      421.36      5.49 o
 -10   1   5       84.17       78.50      3.05 o
  -9   1   5      264.87      232.39      3.40 o
  -8   1   5     1566.52     1605.82     31.42 o
  -7   1   5     1478.49     1441.69     22.01 o
  -6   1   5        3.22        3.91      2.63 o
  -5   1   5      349.67      329.40      4.86 o
  -4   1   5       57.62       64.14      2.98 o
  -3   1   5        0.97        1.49      2.76 o
  -2   1   5        8.52       14.92      2.65 o
  -1   1   5      323.90      319.91      4.58 o
   0   1   5      983.08     1040.44     29.12 o
   1   1   5        0.40        5.21      3.23 o
   2   1   5     2065.42     2017.28     41.15 o
   3   1   5      677.60      613.51     16.30 o
   4   1   5     2154.26     2137.67     39.99 o
   5   1   5      576.32      569.50     11.83 o
   6   1   5      165.85      220.02      4.42 o
   7   1   5      493.05      454.63      9.32 o
   8   1   5      191.17      180.56      6.35 o
   9   1   5      123.74      135.55      3.26 o
  10   1   5        0.71       -3.61      2.72 o
  11   1   5       14.29       14.38      2.97 o
  12   1   5       61.68       63.29      3.30 o
  13   1   5       22.55       22.06      3.27 o
  14   1   5      219.58      226.14      6.29 o
  15   1   5       12.90       18.37      3.68 o
  16   1   5        1.84        3.84      3.06 o
  17   1   5       34.51       35.69      3.45 o
  18   1   5        0.58        1.09      4.00 o
  19   1   5       50.35       53.18      3.67 o
  20   1   5        4.58        5.65      3.68 o
  21   1   5       29.91       28.09      3.90 o
 -22   2   5        2.20        2.37      3.93 o
 -21   2   5        7.30        9.44      3.73 o
 -20   2   5      101.08      100.75      4.80 o
 -19   2   5      227.81      222.61     10.90 o
 -18   2   5       35.41       43.61      4.07 o
 -17   2   5       48.96       55.71      3.83 o
 -16   2   5      118.22      120.00      3.94 o
 -15   2   5      219.98      209.50      5.62 o
 -14   2   5       97.90       96.30      4.65 o
 -13   2   5      136.29      140.56      4.15 o
 -12   2   5       38.61       41.78      3.16 o
 -11   2   5      101.11      101.04      3.29 o
 -10   2   5        5.11        6.75      2.77 o
  -9   2   5       73.53       66.42      2.89 o
  -8   2   5      385.44      366.90      4.85 o
  -7   2   5      248.50      235.12      3.27 o
  -6   2   5       66.34       65.44      2.86 o
  -5   2   5      741.98      744.99      9.64 o
  -4   2   5       80.79       86.38      2.96 o
  -3   2   5      492.39      468.77      8.50 o
  -2   2   5      400.38      417.92      6.49 o
  -1   2   5      720.07      723.31      9.48 o
   0   2   5      683.86      681.48     12.88 o
   1   2   5      436.60      414.56      6.82 o
   2   2   5      200.51      225.13      5.72 o
   3   2   5       84.29       77.13      3.50 o
   4   2   5      346.20      385.66      4.73 o
   5   2   5       49.55       51.15      3.01 o
   6   2   5      106.16      106.99      3.12 o
   7   2   5       20.51       20.92      2.72 o
   8   2   5       19.08       18.67      3.12 o
   9   2   5      131.02      138.25      5.17 o
  10   2   5      123.08      126.83      3.36 o
  11   2   5      228.12      229.94      5.44 o
  12   2   5       58.39       65.17      3.24 o
  13   2   5      161.50      163.90      4.14 o
  14   2   5        6.51        6.17      3.29 o
  15   2   5       78.83       80.59      3.77 o
  16   2   5       22.51       30.86      4.24 o
  17   2   5       16.34       21.04      3.95 o
  18   2   5       19.04       15.85      3.70 o
  19   2   5        0.05        1.04      3.57 o
  20   2   5        2.05        1.89      4.05 o
 -20   3   5       11.41        8.99      4.56 o
 -19   3   5        0.65       -1.62      3.93 o
 -18   3   5       15.48       10.73      3.70 o
 -17   3   5       25.09       17.83      3.60 o
 -16   3   5       13.69       13.33      3.88 o
 -15   3   5        8.65        3.10      3.94 o
 -14   3   5        3.09        5.96      3.37 o
 -13   3   5        1.31        3.96      3.68 o
 -12   3   5       22.19       26.42      3.50 o
 -11   3   5        1.68        3.10      2.87 o
 -10   3   5        7.77        5.83      2.74 o
  -9   3   5       52.06       58.58      3.29 o
  -8   3   5        0.13        0.12      2.81 o
  -7   3   5       25.25       25.41      2.96 o
  -6   3   5       89.40       98.76      3.90 o
  -5   3   5      287.64      293.57      3.70 o
  -4   3   5      187.81      180.20      3.54 o
  -3   3   5       16.27       16.41      2.45 o
  -2   3   5      101.16      100.13      3.84 o
  -1   3   5        0.86        2.35      2.75 o
   0   3   5        0.11        0.47      2.67 o
   1   3   5        9.12       15.29      2.97 o
   2   3   5       40.36       46.07      3.15 o
   3   3   5       10.32       16.42      2.88 o
   4   3   5       54.43       60.23      3.23 o
   5   3   5       15.28       16.62      2.85 o
   6   3   5       20.77       22.50      3.18 o
   7   3   5       33.11       33.02      2.87 o
   8   3   5        7.16        8.70      3.06 o
   9   3   5       67.40       62.43      3.28 o
  10   3   5       39.45       35.09      3.06 o
  11   3   5       32.84       31.48      3.39 o
  12   3   5        0.07        0.09      3.21 o
  13   3   5        0.54        1.39      3.23 o
  14   3   5        0.87        1.38      3.44 o
  15   3   5        2.30        2.37      3.43 o
  16   3   5       23.33       23.47      3.76 o
  17   3   5        7.34        3.95      3.43 o
  18   3   5       33.01       28.47      3.99 o
 -16   4   5      207.13      176.87      5.81 o
 -15   4   5       96.62       83.48      5.76 o
 -14   4   5       31.35       33.94      4.02 o
 -13   4   5       23.73       27.05      3.84 o
 -12   4   5       14.56       16.48      3.62 o
 -11   4   5        4.04        4.11      3.80 o
 -10   4   5        1.12        0.74      3.37 o
  -9   4   5        3.21        3.58      3.07 o
  -8   4   5        8.87       12.44      3.21 o
  -7   4   5       51.79       48.51      3.18 o
  -6   4   5        0.18        2.91      2.62 o
  -5   4   5       71.37       72.30      2.75 o
  -4   4   5        2.12        3.32      2.64 o
  -3   4   5        7.03        5.19      2.71 o
  -2   4   5       42.03       41.47      2.92 o
  -1   4   5       27.27       26.59      2.59 o
   0   4   5      751.85      766.06     14.50 o
   1   4   5      127.84      131.99      4.47 o
   2   4   5       51.76       52.66      2.86 o
   3   4   5        0.29        0.54      3.18 o
   4   4   5       37.35       36.31      3.07 o
   5   4   5        7.36       10.22      2.99 o
   6   4   5      347.44      330.24      6.27 o
   7   4   5       18.11       19.16      3.07 o
   8   4   5       12.49       15.71      3.34 o
   9   4   5        2.09        4.02      3.03 o
  10   4   5       40.69       48.37      3.55 o
  11   4   5       12.23       10.88      3.27 o
  12   4   5        0.55        1.17      3.05 o
  13   4   5        0.94        2.78      3.36 o
  14   4   5        5.68        7.35      3.48 o
  -9   5   5       35.86       32.86      3.73 o
  -8   5   5       25.25       25.66      4.31 o
  -7   5   5       15.30       12.81      3.60 o
  -6   5   5       25.13       24.91      3.20 o
  -5   5   5        2.32        1.88      3.02 o
  -4   5   5       14.96       13.49      3.31 o
  -3   5   5        0.94        2.50      2.93 o
  -2   5   5        8.35        7.72      3.39 o
  -1   5   5       33.29       33.76      3.14 o
   0   5   5       66.55       57.82      3.36 o
   1   5   5        2.03       -0.15      3.10 o
   2   5   5      262.94      241.07      3.82 o
   3   5   5        2.44        5.11      3.35 o
   4   5   5      200.83      209.60      7.89 o
   5   5   5       31.99       33.28      4.01 o
   6   5   5        0.70        0.95      3.59 o
 -24   0   6       59.57       51.43      7.38 o
 -23   0   6       28.27       28.76      7.92 o
 -22   0   6       28.89       37.62      6.71 o
 -21   0   6        0.83        1.79      6.43 o
 -20   0   6       38.79       41.61      6.51 o
 -19   0   6       28.37       27.00      6.83 o
 -18   0   6       19.25       20.84      5.55 o
 -17   0   6      151.75      150.85      7.69 o
 -16   0   6      384.97      419.79     12.66 o
 -15   0   6      377.31      388.66     19.35 o
 -14   0   6      109.67      112.48      7.07 o
 -13   0   6      698.45      682.62     21.35 o
 -12   0   6      199.14      195.26      6.83 o
 -11   0   6      827.88      817.40     27.16 o
 -10   0   6       14.93       15.22      4.29 o
  -9   0   6       41.03       39.37      3.98 o
  -8   0   6       78.14       95.80      4.83 o
  -7   0   6      129.40      131.16      3.88 o
  -6   0   6        3.17        0.99      4.26 o
  -5   0   6     1063.86     1015.02     32.61 o
  -4   0   6     3249.36     3456.26    129.41 o
  -3   0   6      622.61      548.61     34.54 o
  -2   0   6     3204.49     3129.88    130.00 o
  -1   0   6     3346.67     3030.07    122.64 o
   0   0   6      369.15      356.98      7.34 o
   1   0   6      579.46      540.94     21.25 o
   2   0   6      460.69      412.17     16.10 o
   3   0   6     1209.52     1106.16     33.96 o
   4   0   6       13.01        6.67      4.19 o
   5   0   6       81.25       89.67      4.41 o
   6   0   6        0.56       -2.74      4.56 o
   7   0   6        0.14       -0.19      3.78 o
   8   0   6       14.45       18.98      4.54 o
   9   0   6       63.42       59.56      4.19 o
  10   0   6       27.85       25.23      5.14 o
  11   0   6      293.35      295.70     14.99 o
  12   0   6        7.87       13.02      4.31 o
  13   0   6       84.28       94.23      4.74 o
  14   0   6       13.36       14.57      4.56 o
  15   0   6      327.86      335.32     18.96 o
  16   0   6        5.55        2.00      4.60 o
  17   0   6      198.22      200.03      6.11 o
  18   0   6      265.31      248.75     12.44 o
  19   0   6       55.35       40.99      5.96 o
  20   0   6       15.43       10.80      6.10 o
  21   0   6        0.27        1.37      4.88 o
 -23   1   6       31.83       27.16      5.08 o
 -22   1   6        0.01        2.91      4.77 o
 -21   1   6        8.45        6.49      4.41 o
 -20   1   6       29.90       26.94      4.24 o
 -19   1   6       75.63       81.80      4.54 o
 -18   1   6        7.71        6.74      4.26 o
 -17   1   6       13.03       11.86      4.15 o
 -16   1   6       31.22       34.07      3.79 o
 -15   1   6       56.93       60.94      4.26 o
 -14   1   6        4.53        7.54      3.37 o
 -13   1   6       30.07       33.58      3.16 o
 -12   1   6      514.55      539.83     15.11 o
 -11   1   6       52.70       53.67      2.99 o
 -10   1   6       54.28       48.42      2.90 o
  -9   1   6      695.43      728.52     12.41 o
  -8   1   6      745.02      801.16     11.36 o
  -7   1   6      365.09      360.25      8.24 o
  -6   1   6      439.41      435.43     10.87 o
  -5   1   6      485.89      450.78     14.00 o
  -4   1   6        3.93       11.17      2.75 o
  -3   1   6      292.97      293.14      5.08 o
  -2   1   6      104.39      101.26      3.60 o
  -1   1   6        7.92        9.68      3.15 o
   0   1   6      278.65      328.24      9.70 o
   1   1   6        6.12        3.00      2.74 o
   2   1   6       27.62       32.32      2.94 o
   3   1   6      619.51      595.43     15.95 o
   4   1   6       93.72      102.59      3.25 o
   5   1   6      190.15      204.49      3.55 o
   6   1   6      361.76      376.09      9.25 o
   7   1   6      507.02      494.77     14.83 o
   8   1   6        4.15        5.55      3.13 o
   9   1   6        1.67        5.00      3.10 o
  10   1   6       28.44       23.06      3.08 o
  11   1   6      191.71      191.81      4.94 o
  12   1   6       11.10       17.52      3.06 o
  13   1   6       74.66       65.78      3.11 o
  14   1   6      203.23      193.48      4.51 o
  15   1   6       90.11       79.71      3.39 o
  16   1   6        2.38        1.50      3.36 o
  17   1   6        4.28        4.87      3.30 o
  18   1   6        1.75       -0.54      3.61 o
  19   1   6       27.52       25.58      4.41 o
  20   1   6        1.82        4.77      4.09 o
 -22   2   6       30.42       26.14      3.98 o
 -21   2   6       23.57       19.98      4.19 o
 -20   2   6       45.51       40.11      3.90 o
 -19   2   6        8.02        8.45      4.44 o
 -18   2   6       20.65       19.44      3.72 o
 -17   2   6        7.10        3.33      3.56 o
 -16   2   6        6.40       11.27      3.78 o
 -15   2   6        6.85        9.26      3.56 o
 -14   2   6        4.05        3.12      3.41 o
 -13   2   6       15.45       18.89      3.00 o
 -12   2   6      329.59      365.78      7.51 o
 -11   2   6        2.42        4.15      2.80 o
 -10   2   6      135.31      149.07      3.58 o
  -9   2   6        6.82        8.03      2.91 o
  -8   2   6      959.71      897.87     26.72 o
  -7   2   6        0.19       -0.47      2.91 o
  -6   2   6       54.80       51.73      2.84 o
  -5   2   6       42.98       46.41      3.03 o
  -4   2   6       96.03       78.90      3.61 o
  -3   2   6      106.87      101.99      3.17 o
  -2   2   6      434.91      441.99      5.03 o
  -1   2   6        4.65        4.53      2.67 o
   0   2   6     1410.87     1420.24     54.80 o
   1   2   6       23.11       25.07      2.89 o
   2   2   6      195.35      234.59      5.07 o
   3   2   6       23.00       27.76      2.77 o
   4   2   6       18.76       16.47      2.68 o
   5   2   6        8.74       13.02      2.67 o
   6   2   6        0.06        0.13      2.94 o
   7   2   6       14.26       17.86      2.91 o
   8   2   6        1.08       -0.45      2.72 o
   9   2   6       49.16       44.26      2.90 o
  10   2   6       80.05       68.98      3.29 o
  11   2   6       81.22       85.26      3.54 o
  12   2   6        1.53        0.54      3.16 o
  13   2   6      105.31      119.44      4.44 o
  14   2   6      199.06      216.04     11.14 o
  15   2   6       14.72       18.55      3.51 o
  16   2   6       12.88       16.12      3.58 o
  17   2   6        5.16        8.81      3.81 o
  18   2   6        0.85        3.68      3.88 o
  19   2   6        9.49        5.92      4.11 o
 -19   3   6       28.39       27.93      4.18 o
 -18   3   6       26.23       26.47      3.92 o
 -17   3   6       40.73       45.98      3.98 o
 -16   3   6       45.36       47.66      4.06 o
 -15   3   6        1.46        2.67      3.65 o
 -14   3   6       37.53       37.27      3.83 o
 -13   3   6        0.00        1.82      2.97 o
 -12   3   6        9.48       11.05      3.07 o
 -11   3   6       82.08       84.69      3.22 o
 -10   3   6      122.27      128.64      3.41 o
  -9   3   6      153.64      155.49      4.19 o
  -8   3   6       10.34       15.35      3.02 o
  -7   3   6      181.46      181.60      8.61 o
  -6   3   6       78.18       86.06      2.88 o
  -5   3   6       70.90       74.70      2.71 o
  -4   3   6     3031.95     3218.03     74.26 o
  -3   3   6        7.75        7.20      2.82 o
  -2   3   6      265.11      282.89      6.26 o
  -1   3   6       83.12       87.48      3.19 o
   0   3   6        1.24        1.57      2.72 o
   1   3   6        7.69        8.94      2.84 o
   2   3   6       90.83       90.43      3.38 o
   3   3   6        0.39       -0.66      3.12 o
   4   3   6      125.53      122.73      4.02 o
   5   3   6      136.03      148.14      4.66 o
   6   3   6      158.93      158.77      6.63 o
   7   3   6       12.50        9.64      3.15 o
   8   3   6       41.57       43.86      3.81 o
   9   3   6      123.82      129.61      3.83 o
  10   3   6       30.72       28.20      3.01 o
  11   3   6       19.85       20.76      3.39 o
  12   3   6        4.94        4.11      3.70 o
  13   3   6       33.81       36.71      3.33 o
  14   3   6       42.61       48.05      3.46 o
  15   3   6       12.25       17.27      3.46 o
  16   3   6        0.01        1.71      3.91 o
  17   3   6       68.66       59.76      3.80 o
 -15   4   6       26.13       20.71      4.30 o
 -14   4   6       45.42       44.92      4.35 o
 -13   4   6       57.15       53.10      4.11 o
 -12   4   6       12.01       12.01      4.09 o
 -11   4   6       13.50       14.29      3.58 o
 -10   4   6        2.49        5.03      3.06 o
  -9   4   6        1.85        4.10      3.15 o
  -8   4   6       33.93       38.23      3.28 o
  -7   4   6       27.68       32.02      3.30 o
  -6   4   6      113.04      110.18      4.28 o
  -5   4   6        1.05        3.10      2.74 o
  -4   4   6       31.18       32.33      2.84 o
  -3   4   6       22.67       25.79      3.20 o
  -2   4   6        0.06        1.44      2.83 o
  -1   4   6        2.60        3.24      2.97 o
   0   4   6      622.76      644.04     15.32 o
   1   4   6       31.00       33.12      2.80 o
   2   4   6        3.70        3.42      3.16 o
   3   4   6       28.80       28.39      2.97 o
   4   4   6        5.91        5.29      3.42 o
   5   4   6       63.60       64.51      3.57 o
   6   4   6       15.93       15.24      3.23 o
   7   4   6        0.78       -0.02      3.51 o
   8   4   6       10.32       10.79      3.61 o
   9   4   6        0.03       -0.60      3.39 o
  10   4   6        2.05        3.21      4.11 o
  11   4   6        6.01        6.44      3.67 o
  12   4   6        8.04        6.02      3.57 o
  -7   5   6        1.78        0.08      3.58 o
  -6   5   6       15.79       10.28      3.19 o
  -5   5   6        5.76        6.01      3.48 o
  -4   5   6       10.70        8.00      3.38 o
  -3   5   6        4.74        6.42      3.17 o
  -2   5   6        9.60        7.78      3.45 o
  -1   5   6        0.79        1.00      3.79 o
   0   5   6       19.02       19.55      3.32 o
   1   5   6       18.73       18.04      3.37 o
   2   5   6      103.57       87.87      4.08 o
   3   5   6        0.07        1.05      3.44 o
   4   5   6       96.35       80.15      6.87 o
 -23   1   7       12.16        9.52      4.78 o
 -22   1   7       35.55       31.97      4.30 o
 -21   1   7       42.04       43.44      4.39 o
 -20   1   7       91.43       99.37      5.65 o
 -19   1   7       50.02       46.64      4.44 o
 -18   1   7       37.23       39.43      4.26 o
 -17   1   7      145.37      154.29      4.63 o
 -16   1   7       33.70       32.39      3.72 o
 -15   1   7       90.00       93.02      3.60 o
 -14   1   7       33.53       41.74      3.65 o
 -13   1   7       85.49       93.46      3.35 o
 -12   1   7      643.81      652.04     16.53 o
 -11   1   7       59.66       56.30      3.00 o
 -10   1   7      106.13      110.00      3.14 o
  -9   1   7       67.44       58.72      2.87 o
  -8   1   7        0.54        5.20      2.84 o
  -7   1   7      780.36      786.73     20.72 o
  -6   1   7      870.66      888.48     31.91 o
  -5   1   7      440.54      392.69     10.37 o
  -4   1   7      497.40      532.99     12.41 o
  -3   1   7       88.16       69.46      3.75 o
  -2   1   7      113.15       97.47      3.36 o
  -1   1   7      119.83      105.66      5.84 o
   0   1   7        1.20        1.08      2.57 o
   1   1   7       28.81       44.21      3.00 o
   2   1   7        1.08        1.28      2.83 o
   3   1   7        9.00        8.51      2.70 o
   4   1   7        5.17        7.02      2.84 o
   5   1   7       23.61       22.15      2.73 o
   6   1   7        4.05        2.64      2.90 o
   7   1   7      102.60      103.79      3.33 o
   8   1   7        0.97        0.65      2.94 o
   9   1   7      846.51      892.81     15.46 o
  10   1   7      321.61      349.90     11.09 o
  11   1   7        0.92        3.46      3.10 o
  12   1   7        4.12        3.74      3.13 o
  13   1   7       90.32       86.92      4.53 o
  14   1   7       35.87       34.30      3.45 o
  15   1   7       63.03       50.70      3.43 o
  16   1   7        1.32        3.26      3.32 o
  17   1   7        1.95        0.77      3.61 o
  18   1   7        0.12        1.88      3.91 o
  19   1   7        0.55        0.35      3.61 o
 -21   2   7       21.19       22.75      4.67 o
 -20   2   7        8.57        7.49      4.18 o
 -19   2   7        1.03       -0.28      4.06 o
 -18   2   7       47.54       46.98      4.05 o
 -17   2   7       27.39       30.53      3.79 o
 -16   2   7       40.23       46.97      3.86 o
 -15   2   7       92.38      100.86      4.83 o
 -14   2   7      103.91      111.94      3.93 o
 -13   2   7       92.78       93.93      3.27 o
 -12   2   7       98.56      107.40      3.37 o
 -11   2   7      596.93      617.83     12.73 o
 -10   2   7       71.96       73.48      3.42 o
  -9   2   7      467.47      481.71     12.22 o
  -8   2   7     1975.88     1984.33     39.80 o
  -7   2   7       34.34       31.72      3.27 o
  -6   2   7       35.00       36.06      3.20 o
  -5   2   7        3.97        6.81      2.81 o
  -4   2   7       16.73       17.67      2.96 o
  -3   2   7       40.85       37.76      3.02 o
  -2   2   7       88.51       94.41      3.23 o
  -1   2   7      112.87      110.62      3.22 o
   0   2   7       26.66       31.31      2.68 o
   1   2   7      465.37      435.91     11.72 o
   2   2   7      222.89      234.45      8.98 o
   3   2   7       85.42       82.09      3.28 o
   4   2   7        1.46        3.36      2.90 o
   5   2   7      193.21      195.90      5.91 o
   6   2   7       71.25       74.54      3.05 o
   7   2   7       39.46       41.09      3.23 o
   8   2   7        0.48        0.41      2.98 o
   9   2   7      290.49      281.06      5.89 o
  10   2   7      132.81      126.24      6.40 o
  11   2   7      288.57      257.44      4.95 o
  12   2   7        4.00        3.10      3.20 o
  13   2   7      354.78      361.03      9.07 o
  14   2   7       63.29       62.61      3.89 o
  15   2   7       32.25       35.59      3.69 o
  16   2   7        2.10        6.55      3.66 o
  17   2   7        4.87        2.56      3.81 o
  18   2   7        8.43        2.95      4.06 o
 -19   3   7        8.26        6.01      4.41 o
 -18   3   7        2.10        2.70      4.08 o
 -17   3   7        0.01        2.05      4.59 o
 -16   3   7       57.02       56.71      4.95 o
 -15   3   7        6.23        9.19      3.73 o
 -14   3   7        0.74        1.23      3.25 o
 -13   3   7        3.89        4.70      3.42 o
 -12   3   7        0.47        1.65      3.23 o
 -11   3   7       20.78       19.66      3.37 o
 -10   3   7        3.60        1.90      3.13 o
  -9   3   7        0.70        2.81      3.07 o
  -8   3   7      124.97      118.31      3.44 o
  -7   3   7       42.06       39.53      2.92 o
  -6   3   7       53.40       53.08      3.10 o
  -5   3   7       94.51       98.83      3.16 o
  -4   3   7      283.23      303.02      6.99 o
  -3   3   7       22.48       22.64      3.34 o
  -2   3   7        0.02        0.53      2.90 o
  -1   3   7       12.99       16.66      2.93 o
   0   3   7        2.62        7.09      3.07 o
   1   3   7        0.01        1.99      2.84 o
   2   3   7        0.12        2.51      2.98 o
   3   3   7        6.16        5.19      3.28 o
   4   3   7        1.85       -0.52      3.21 o
   5   3   7       46.33       51.82      3.48 o
   6   3   7       49.24       54.07      3.55 o
   7   3   7      105.77       95.13      3.73 o
   8   3   7       13.32       13.17      3.06 o
   9   3   7        7.22        8.30      3.05 o
  10   3   7        0.61        1.75      3.23 o
  11   3   7        0.03        1.12      3.42 o
  12   3   7        1.22        2.54      3.65 o
  13   3   7       30.68       29.89      3.87 o
  14   3   7       23.34       17.38      4.06 o
  15   3   7        0.58       -0.44      3.82 o
 -14   4   7       15.70       15.46      4.04 o
 -13   4   7       29.73       26.60      4.36 o
 -12   4   7       64.80       68.52      3.92 o
 -11   4   7       24.37       26.67      3.63 o
 -10   4   7       76.89       75.48      3.50 o
  -9   4   7       33.16       33.47      3.30 o
  -8   4   7      115.64      108.48      6.13 o
  -7   4   7       17.56       17.29      3.65 o
  -6   4   7        6.88        7.53      3.06 o
  -5   4   7        8.92        9.82      2.86 o
  -4   4   7       99.61      107.00      4.91 o
  -3   4   7       21.42       23.91      3.10 o
  -2   4   7       46.02       52.81      3.00 o
  -1   4   7       10.96       11.91      3.28 o
   0   4   7       17.19       15.67      3.09 o
   1   4   7      132.04      139.22      3.61 o
   2   4   7      150.62      157.08      5.18 o
   3   4   7        0.07        0.13      3.06 o
   4   4   7       26.17       29.15      3.78 o
   5   4   7       31.72       38.81      3.64 o
   6   4   7       22.02       21.12      3.67 o
   7   4   7       10.47       10.88      3.54 o
   8   4   7        0.05        3.92      3.56 o
   9   4   7        0.23        1.38      3.98 o
  10   4   7        8.33        7.73      3.92 o
  11   4   7        7.42        9.03      3.87 o
 -22   0   8       29.07       22.97      6.87 o
 -21   0   8       39.80       45.91      8.02 o
 -20   0   8        5.26        5.72      6.40 o
 -19   0   8       50.08       49.01      8.04 o
 -18   0   8       32.07       38.88      5.82 o
 -17   0   8      436.14      454.67     14.14 o
 -16   0   8      782.06      837.06     13.05 o
 -15   0   8      987.53     1071.75     20.72 o
 -14   0   8       73.89       72.79      4.69 o
 -13   0   8      251.16      245.60     10.72 o
 -12   0   8      370.88      388.37      6.21 o
 -11   0   8      390.89      381.65      5.53 o
 -10   0   8      185.70      177.57      5.58 o
  -9   0   8      174.54      171.79      4.64 o
  -8   0   8      592.69      614.09     12.10 o
  -7   0   8       20.68       15.25      3.50 o
  -6   0   8       41.32       43.10      3.88 o
  -5   0   8        5.73        1.04      4.72 o
  -4   0   8      123.22      102.13      5.82 o
  -3   0   8       96.88      127.88      6.17 o
  -2   0   8       28.56       38.36      4.68 o
  -1   0   8        8.81       15.51      3.74 o
   0   0   8        0.42        1.83      3.50 o
   1   0   8       96.68       96.36      3.94 o
   2   0   8        5.05        5.25      4.25 o
   3   0   8      191.84      169.08     11.68 o
   4   0   8      125.46      126.87     11.26 o
   5   0   8     5320.17     4967.43    158.16 o
   6   0   8       31.42       38.25      4.17 o
   7   0   8      767.84      756.41     34.83 o
   8   0   8      284.28      300.38      6.14 o
   9   0   8       18.24       12.97      5.20 o
  10   0   8       24.72       23.20      4.10 o
  11   0   8        4.13        5.57      5.08 o
  12   0   8       73.15       78.82      7.21 o
  13   0   8       35.82       36.83      4.73 o
  14   0   8        2.75        5.70      5.07 o
  15   0   8        1.96        1.54      4.77 o
  16   0   8        1.65       -5.66      4.66 o
  17   0   8        0.76        1.33      5.45 o
  18   0   8       25.87       18.30      5.03 o
 -22   1   8       25.11       20.22      4.20 o
 -21   1   8        4.83        4.17      4.29 o
 -20   1   8       17.44       14.59      4.40 o
 -19   1   8      126.59      129.80      5.11 o
 -18   1   8       13.83       13.35      4.09 o
 -17   1   8       17.52       15.29      3.67 o
 -16   1   8       10.72       15.03      3.61 o
 -15   1   8      130.10      129.07      4.02 o
 -14   1   8        0.18        0.70      3.42 o
 -13   1   8      393.21      399.10      9.32 o
 -12   1   8      751.72      802.03     15.16 o
 -11   1   8      557.21      578.23     16.06 o
 -10   1   8       21.66       19.15      2.78 o
  -9   1   8       64.50       69.42      3.08 o
  -8   1   8       31.89       31.43      2.98 o
  -7   1   8        7.08        7.22      2.90 o
  -6   1   8        2.05        2.66      2.92 o
  -5   1   8       11.43       12.30      3.09 o
  -4   1   8       85.03       88.45      3.70 o
  -3   1   8      149.55      137.56      6.20 o
  -2   1   8        0.47       -0.45      2.74 o
  -1   1   8        6.82        8.31      2.87 o
   0   1   8      165.63      161.11      3.69 o
   1   1   8      763.28      736.35     31.64 o
   2   1   8        3.41        3.62      3.47 o
   3   1   8      122.89      122.53      3.28 o
   4   1   8      221.99      229.30      6.81 o
   5   1   8        0.41        0.34      3.05 o
   6   1   8        2.64        3.16      3.07 o
   7   1   8       55.08       54.85      3.18 o
   8   1   8       21.51       21.69      3.36 o
   9   1   8     1029.45     1021.27     29.60 o
  10   1   8        5.53        8.40      3.03 o
  11   1   8      223.08      221.02      6.23 o
  12   1   8       30.19       26.50      3.76 o
  13   1   8        2.07        0.38      3.15 o
  14   1   8       23.35       22.36      3.31 o
  15   1   8       18.96       12.27      3.61 o
  16   1   8       24.64       22.29      3.53 o
  17   1   8        0.26       -1.49      3.55 o
  18   1   8        3.82        4.33      3.92 o
 -20   2   8       18.03       12.76      4.30 o
 -19   2   8        7.03        6.01      4.56 o
 -18   2   8        3.98        3.20      4.35 o
 -17   2   8        0.21       -0.07      3.82 o
 -16   2   8        0.07        2.55      3.87 o
 -15   2   8       12.31       13.14      3.44 o
 -14   2   8        8.14        7.20      3.53 o
 -13   2   8       15.19       13.51      3.27 o
 -12   2   8       50.22       55.78      3.35 o
 -11   2   8        7.66        9.86      3.18 o
 -10   2   8      273.39      275.16      9.95 o
  -9   2   8       70.68       79.68      3.83 o
  -8   2   8      169.25      165.36      6.02 o
  -7   2   8      360.31      369.50     16.21 o
  -6   2   8      191.64      177.78      8.31 o
  -5   2   8       33.42       33.97      3.08 o
  -4   2   8        9.97        8.86      2.75 o
  -3   2   8        0.11        1.88      2.83 o
  -2   2   8        0.91        0.94      3.10 o
  -1   2   8       13.98       14.96      2.92 o
   0   2   8       96.96      101.25      3.64 o
   1   2   8        0.00        0.69      2.86 o
   2   2   8       74.47       77.17      3.10 o
   3   2   8       21.32       19.02      3.03 o
   4   2   8       16.96       17.22      3.06 o
   5   2   8        2.45        6.88      3.17 o
   6   2   8       77.82       79.60      3.43 o
   7   2   8       33.51       35.74      3.11 o
   8   2   8       18.31       19.85      3.25 o
   9   2   8        0.17        0.13      3.02 o
  10   2   8        0.01        4.13      3.40 o
  11   2   8       11.25        6.22      3.01 o
  12   2   8       34.67       38.48      3.82 o
  13   2   8      212.37      211.56      9.62 o
  14   2   8        6.32        7.31      4.45 o
  15   2   8       66.97       67.13      4.71 o
  16   2   8        5.87        5.33      4.44 o
  17   2   8        1.65        4.06      4.35 o
 -18   3   8       29.61       22.29      4.43 o
 -17   3   8       43.70       41.56      4.22 o
 -16   3   8       38.87       43.53      4.47 o
 -15   3   8      119.54      122.96      5.53 o
 -14   3   8      131.03      128.28      3.69 o
 -13   3   8       44.04       45.25      3.30 o
 -12   3   8       45.54       39.91      3.55 o
 -11   3   8        0.69        1.63      3.38 o
 -10   3   8        3.91        4.12      3.40 o
  -9   3   8       25.75       25.00      3.56 o
  -8   3   8      114.55      112.92      5.57 o
  -7   3   8       20.34       18.96      3.58 o
  -6   3   8      111.71      117.79      3.28 o
  -5   3   8       15.29       14.45      3.06 o
  -4   3   8        1.21        3.49      3.59 o
  -3   3   8      551.38      572.68     16.53 o
  -2   3   8      274.51      305.37     10.35 o
  -1   3   8       31.03       32.02      3.03 o
   0   3   8        6.35        8.05      3.18 o
   1   3   8       99.45       98.10      3.50 o
   2   3   8      105.33      108.78      4.21 o
   3   3   8       25.00       24.90      3.27 o
   4   3   8        7.51       10.16      3.44 o
   5   3   8       31.99       28.86      3.54 o
   6   3   8        9.52        9.44      3.60 o
   7   3   8      126.01      116.99      6.45 o
   8   3   8       29.61       37.49      3.68 o
   9   3   8       10.98        8.63      3.54 o
  10   3   8       11.33       14.54      3.37 o
  11   3   8        2.95        2.41      3.44 o
  12   3   8       13.57       12.97      3.71 o
  13   3   8        7.26        4.39      3.53 o
  14   3   8       30.41       19.83      4.13 o
 -13   4   8       47.30       40.64      4.10 o
 -12   4   8       63.87       81.46      5.76 o
 -11   4   8        0.02        1.42      3.79 o
 -10   4   8       34.04       32.33      3.53 o
  -9   4   8       12.15       13.14      3.65 o
  -8   4   8       15.73       13.51      3.33 o
  -7   4   8       42.16       43.54      3.61 o
  -6   4   8       27.67       29.57      3.06 o
  -5   4   8        2.96        3.07      3.28 o
  -4   4   8        9.29        6.37      3.42 o
  -3   4   8       12.37       11.32      2.96 o
  -2   4   8        0.13       -2.11      3.25 o
  -1   4   8       14.36       14.54      3.27 o
   0   4   8        0.55        0.47      3.25 o
   1   4   8        0.47        0.14      3.36 o
   2   4   8       13.79       12.58      3.29 o
   3   4   8       62.70       68.26      3.73 o
   4   4   8        0.65        1.34      3.38 o
   5   4   8       38.80       40.37      3.58 o
   6   4   8       18.38       18.78      3.64 o
   7   4   8        2.99       -1.04      3.67 o
   8   4   8        4.21        2.85      3.65 o
   9   4   8        5.28        9.51      4.37 o
 -21   1   9       48.32       37.04      4.70 o
 -20   1   9        7.80        6.28      4.61 o
 -19   1   9      195.65      193.66     10.62 o
 -18   1   9       13.40        8.59      3.77 o
 -17   1   9      191.05      191.32      6.67 o
 -16   1   9      107.11      114.93      5.48 o
 -15   1   9        0.46        1.82      3.25 o
 -14   1   9      118.72      114.26      3.46 o
 -13   1   9       52.16       55.34      3.21 o
 -12   1   9       33.97       35.89      3.20 o
 -11   1   9      476.41      490.64     12.01 o
 -10   1   9      122.66      117.90      3.25 o
  -9   1   9        6.60        5.18      2.82 o
  -8   1   9       14.14       15.64      2.90 o
  -7   1   9       28.70       35.01      3.36 o
  -6   1   9        1.74        0.92      3.49 o
  -5   1   9       49.96       51.36      3.68 o
  -4   1   9       57.50       62.65      3.44 o
  -3   1   9       62.89       50.95      3.27 o
  -2   1   9      118.49      124.34      6.45 o
  -1   1   9      152.82      165.35      5.03 o
   0   1   9      250.92      249.67      6.14 o
   1   1   9     1052.67     1049.07     26.86 o
   2   1   9       23.79       22.33      2.98 o
   3   1   9      106.13      105.09      3.29 o
   4   1   9       53.12       50.95      3.10 o
   5   1   9      141.89      141.67      5.52 o
   6   1   9      188.69      190.79      5.62 o
   7   1   9       11.16       15.47      3.20 o
   8   1   9       22.53       22.33      3.02 o
   9   1   9      124.65      138.89      5.22 o
  10   1   9      108.81      121.25      3.70 o
  11   1   9      113.90      121.80      3.87 o
  12   1   9        3.54        2.32      3.24 o
  13   1   9        2.15        2.79      3.40 o
  14   1   9       38.07       32.13      3.75 o
  15   1   9       37.04       32.66      3.66 o
  16   1   9        2.09        3.72      3.63 o
  17   1   9        0.73        2.76      3.84 o
 -19   2   9        9.72        4.15      4.36 o
 -18   2   9       50.22       50.00      4.22 o
 -17   2   9        6.92        6.54      3.88 o
 -16   2   9       11.90       11.43      3.47 o
 -15   2   9       32.88       33.86      3.99 o
 -14   2   9        3.69        5.34      3.18 o
 -13   2   9      118.25      112.35      4.51 o
 -12   2   9       24.83       26.06      3.28 o
 -11   2   9       47.34       41.98      3.54 o
 -10   2   9       37.21       39.58      4.01 o
  -9   2   9        1.58        1.49      3.65 o
  -8   2   9       98.54      100.22      4.30 o
  -7   2   9      508.90      507.50     14.74 o
  -6   2   9      158.54      167.76      7.01 o
  -5   2   9       48.08       52.33      3.36 o
  -4   2   9      135.09      148.55      4.48 o
  -3   2   9      472.27      525.50     14.75 o
  -2   2   9        0.98       -1.51      3.25 o
  -1   2   9       69.99       81.54      3.59 o
   0   2   9       11.54       13.26      3.35 o
   1   2   9      179.18      163.96      5.14 o
   2   2   9       13.46       11.36      3.02 o
   3   2   9       21.69       25.49      3.15 o
   4   2   9       17.33       18.73      3.03 o
   5   2   9       58.19       60.93      3.08 o
   6   2   9        1.43        7.19      3.16 o
   7   2   9        4.04        7.51      3.18 o
   8   2   9       49.25       50.42      3.19 o
   9   2   9       26.94       22.99      3.46 o
  10   2   9      216.06      196.38      8.75 o
  11   2   9       58.61       52.33      3.43 o
  12   2   9       20.92       22.61      3.60 o
  13   2   9       32.20       40.34      4.21 o
  14   2   9       16.71       11.25      3.64 o
  15   2   9       10.97        4.65      3.96 o
 -16   3   9       10.28        9.98      4.01 o
 -15   3   9       51.46       44.35      4.42 o
 -14   3   9        1.85        3.91      3.78 o
 -13   3   9        0.80       -1.53      3.94 o
 -12   3   9        2.51        2.13      3.70 o
 -11   3   9        7.25        6.31      3.78 o
 -10   3   9        5.25        6.73      3.78 o
  -9   3   9        5.24        4.75      4.11 o
  -8   3   9        0.59       -0.08      3.68 o
  -7   3   9       31.97       34.55      3.93 o
  -6   3   9        0.12       -0.09      3.45 o
  -5   3   9        0.44       -0.29      3.62 o
  -4   3   9        4.18        4.49      3.27 o
  -3   3   9       66.04       63.17      3.81 o
  -2   3   9        2.42        3.35      3.47 o
  -1   3   9        0.80       -0.81      3.47 o
   0   3   9        6.23        8.33      3.40 o
   1   3   9       16.85       18.24      3.38 o
   2   3   9        0.32       -2.33      3.50 o
   3   3   9        0.45        0.85      3.53 o
   4   3   9        6.44        7.73      3.58 o
   5   3   9      134.78      122.90      6.87 o
   6   3   9      102.83      102.29      5.81 o
   7   3   9       53.15       42.62      3.75 o
   8   3   9        0.72        2.54      3.50 o
   9   3   9        6.65        4.92      3.96 o
  10   3   9        1.33        3.13      3.84 o
  11   3   9        0.17        3.28      4.08 o
  12   3   9        0.06        3.03      3.70 o
 -11   4   9       35.62       36.50      3.98 o
 -10   4   9       13.52       11.65      3.89 o
  -9   4   9        0.66        2.25      3.67 o
  -8   4   9       36.13       35.37      3.59 o
  -7   4   9       70.32       73.62      4.21 o
  -6   4   9        9.73        8.33      3.54 o
  -5   4   9        0.14        1.31      3.23 o
  -4   4   9        2.30        1.17      3.51 o
  -3   4   9       50.37       51.66      3.68 o
  -2   4   9        2.78        2.40      3.53 o
  -1   4   9        0.11       -0.26      3.68 o
   0   4   9        0.55       -1.16      3.42 o
   1   4   9       31.92       26.34      3.71 o
   2   4   9       58.33       59.91      3.96 o
   3   4   9       62.66       57.92      3.72 o
   4   4   9        0.29        1.63      3.57 o
   5   4   9        3.00       -1.84      3.66 o
   6   4   9        6.35        7.46      4.44 o
 -20   0  10        8.85        4.73      5.93 o
 -19   0  10        1.26        0.85      5.43 o
 -18   0  10       74.98       78.32      8.85 o
 -17   0  10      163.35      145.11      9.86 o
 -16   0  10      272.98      255.77      9.61 o
 -15   0  10      887.01      834.41     27.20 o
 -14   0  10       48.79       48.53      4.76 o
 -13   0  10        0.67       -0.48      4.28 o
 -12   0  10        3.00        4.10      4.39 o
 -11   0  10        0.30       -0.06      3.92 o
 -10   0  10        7.63        8.72      3.94 o
  -9   0  10      157.19      162.49      5.87 o
  -8   0  10      138.03      143.74      5.25 o
  -7   0  10      160.92      157.36      5.86 o
  -6   0  10       73.89       94.32      5.53 o
  -5   0  10      181.55      183.57      7.62 o
  -4   0  10      109.69      114.73      6.21 o
  -3   0  10       24.25       27.36      5.21 o
  -2   0  10      161.50      170.37     13.02 o
  -1   0  10        0.83        0.52      4.13 o
   0   0  10        2.21        0.85      3.62 o
   1   0  10      128.34      124.30      5.14 o
   2   0  10     1159.77     1132.31     36.79 o
   3   0  10        8.46        8.46      4.26 o
   4   0  10       68.07       73.56      8.77 o
   5   0  10      324.35      346.81     13.64 o
   6   0  10     1485.53     1442.22     23.96 o
   7   0  10      406.32      421.94     11.68 o
   8   0  10        0.39        2.17      4.17 o
   9   0  10        8.44        5.98      4.31 o
  10   0  10       76.38       85.82      4.93 o
  11   0  10       42.03       43.60      4.53 o
  12   0  10        0.15        0.69      4.55 o
  13   0  10        6.17        3.21      4.96 o
  14   0  10        1.27        2.37      5.05 o
  15   0  10        0.08        0.22      5.38 o
 -20   1  10        9.80        9.53      5.13 o
 -19   1  10       44.17       38.81      4.82 o
 -18   1  10        0.05       -0.14      3.53 o
 -17   1  10       26.76       24.43      4.13 o
 -16   1  10        3.01        3.25      3.83 o
 -15   1  10        0.38        1.46      3.21 o
 -14   1  10       27.81       29.10      3.42 o
 -13   1  10        0.68        0.73      2.86 o
 -12   1  10      115.94      115.12      3.53 o
 -11   1  10      263.74      251.33      7.10 o
 -10   1  10       47.38       50.93      3.33 o
  -9   1  10        1.57        3.03      3.32 o
  -8   1  10        3.60        5.48      3.31 o
  -7   1  10        6.71        6.82      3.68 o
  -6   1  10       39.37       47.02      3.67 o
  -5   1  10       30.41       33.82      3.73 o
  -4   1  10       55.51       45.41      3.70 o
  -3   1  10      100.84       92.02      3.70 o
  -2   1  10      219.36      205.20      5.28 o
  -1   1  10       44.28       47.75      3.21 o
   0   1  10        3.99        3.57      3.19 o
   1   1  10      195.24      195.35      4.52 o
   2   1  10      698.93      759.06     25.35 o
   3   1  10      149.08      148.32      3.62 o
   4   1  10        0.50        1.22      2.93 o
   5   1  10       36.27       35.79      3.24 o
   6   1  10      235.70      232.20      5.15 o
   7   1  10        0.60        0.53      3.17 o
   8   1  10        6.26        5.49      3.49 o
   9   1  10       10.74       11.09      3.24 o
  10   1  10       54.32       53.01      3.57 o
  11   1  10       24.21       26.41      3.61 o
  12   1  10        2.75        4.37      3.34 o
  13   1  10        3.32        1.06      3.46 o
  14   1  10        2.25        4.23      3.83 o
  15   1  10        6.33        5.15      3.57 o
 -18   2  10        0.40        1.10      4.12 o
 -17   2  10        8.00        8.10      3.87 o
 -16   2  10        9.85        9.52      3.92 o
 -15   2  10       13.78       11.30      3.74 o
 -14   2  10        0.08        1.82      3.40 o
 -13   2  10        7.34        6.67      3.78 o
 -12   2  10        6.98        5.96      4.48 o
 -11   2  10        0.84        1.03      4.46 o
 -10   2  10       17.09       20.40      3.59 o
  -9   2  10       11.09        9.64      3.37 o
  -8   2  10        1.46       -0.27      3.17 o
  -7   2  10        2.76        3.21      3.61 o
  -6   2  10       74.85       77.53      5.63 o
  -5   2  10       20.89       26.09      3.15 o
  -4   2  10       62.44       66.87      3.42 o
  -3   2  10      188.61      205.02      7.75 o
  -2   2  10      264.19      298.58     11.48 o
  -1   2  10       10.23       11.26      3.02 o
   0   2  10       88.63       82.54      3.27 o
   1   2  10       38.05       28.02      3.54 o
   2   2  10       44.19       44.34      3.01 o
   3   2  10        1.00        0.65      3.31 o
   4   2  10        7.50       10.22      3.52 o
   5   2  10       11.21       14.78      3.44 o
   6   2  10       10.21        9.37      3.15 o
   7   2  10        0.12       -0.09      3.15 o
   8   2  10        1.92        3.42      3.07 o
   9   2  10       35.34       40.28      3.32 o
  10   2  10        0.37        0.88      3.49 o
  11   2  10        9.65        3.04      3.78 o
  12   2  10        7.02        2.64      3.51 o
  13   2  10        1.20        0.51      3.78 o
 -15   3  10       24.72       29.39      4.57 o
 -14   3  10       26.37       20.73      4.34 o
 -13   3  10       32.10       28.91      4.33 o
 -12   3  10       56.74       55.79      4.24 o
 -11   3  10       71.16       70.70      4.83 o
 -10   3  10       25.75       27.73      4.34 o
  -9   3  10        5.62        3.09      3.87 o
  -8   3  10      104.98      111.33      7.65 o
  -7   3  10      194.91      187.44      4.86 o
  -6   3  10      116.11      127.93      4.53 o
  -5   3  10       11.56       11.08      3.74 o
  -4   3  10        9.03        7.30      3.58 o
  -3   3  10       25.42       26.30      3.85 o
  -2   3  10        5.81        2.93      3.61 o
  -1   3  10       15.55       18.50      3.96 o
   0   3  10        0.03        1.54      3.55 o
   1   3  10        8.82       15.22      4.01 o
   2   3  10       31.30       31.44      3.67 o
   3   3  10       16.50       20.65      3.35 o
   4   3  10       70.14       66.10      3.58 o
   5   3  10       76.71       81.82      3.94 o
   6   3  10        2.12       -0.34      3.71 o
   7   3  10        7.24        5.83      3.94 o
   8   3  10        0.90        0.81      3.74 o
   9   3  10        0.00        2.66      4.31 o
  10   3  10        5.20        5.22      3.88 o
  -7   4  10       15.22       11.15      4.87 o
  -6   4  10        2.73       -0.30      3.62 o
  -5   4  10        0.14       -1.19      3.69 o
  -4   4  10       28.95       27.61      3.96 o
  -3   4  10       50.85       53.39      4.42 o
  -2   4  10        3.48        3.93      4.21 o
  -1   4  10        1.17        3.18      4.00 o
   0   4  10        5.37        3.59      3.73 o
   1   4  10        1.80        2.95      4.30 o
   2   4  10       31.39       26.77      3.75 o
 -18   1  11        1.76        4.45      3.64 o
 -17   1  11        0.18        0.40      3.58 o
 -16   1  11        1.91        0.31      3.37 o
 -15   1  11        7.20        7.06      3.33 o
 -14   1  11       35.41       37.08      3.47 o
 -13   1  11       26.24       26.01      3.33 o
 -12   1  11       11.08       15.00      3.40 o
 -11   1  11       28.55       34.48      3.88 o
 -10   1  11       38.11       41.19      3.58 o
  -9   1  11       60.78       60.08      3.96 o
  -8   1  11       12.04       10.97      4.16 o
  -7   1  11       12.57       17.34      3.92 o
  -6   1  11       64.50       62.70      4.54 o
  -5   1  11        6.54       10.45      3.87 o
  -4   1  11       56.80       53.50      4.06 o
  -3   1  11       10.16        6.50      3.51 o
  -2   1  11        8.32       12.75      3.35 o
  -1   1  11       12.08        9.29      3.18 o
   0   1  11       25.90       22.96      3.20 o
   1   1  11        7.85        7.82      3.08 o
   2   1  11      644.49      622.77      9.52 o
   3   1  11       18.16       24.34      3.25 o
   4   1  11        0.37        0.17      3.43 o
   5   1  11        3.12        3.64      3.11 o
   6   1  11       18.02       23.03      3.22 o
   7   1  11        9.97       10.02      3.30 o
   8   1  11        6.15        9.16      3.56 o
   9   1  11        1.93        3.64      3.20 o
  10   1  11       11.02        7.83      3.53 o
  11   1  11        0.89       -1.32      3.87 o
  12   1  11        0.16        1.13      3.56 o
  13   1  11        0.00        0.34      3.78 o
 -16   2  11       43.55       41.89      4.69 o
 -15   2  11       45.91       38.68      4.34 o
 -14   2  11        2.49        2.06      4.39 o
 -13   2  11        0.52        1.24      3.96 o
 -12   2  11       43.54       40.61      3.96 o
 -11   2  11        9.07        9.51      3.98 o
 -10   2  11        5.03        3.06      3.63 o
  -9   2  11        1.29       -1.10      3.63 o
  -8   2  11        4.31        9.52      4.23 o
  -7   2  11       15.27       23.55      3.86 o
  -6   2  11        7.98        7.31      3.72 o
  -5   2  11       36.77       36.78      3.48 o
  -4   2  11       39.41       39.99      4.00 o
  -3   2  11        2.21        4.49      3.36 o
  -2   2  11      991.95      994.28     44.76 o
  -1   2  11       17.15       22.20      3.61 o
   0   2  11       57.27       51.78      3.55 o
   1   2  11       14.23       13.65      3.45 o
   2   2  11       18.67       12.92      3.49 o
   3   2  11        0.02        1.28      3.44 o
   4   2  11        1.60        1.83      3.66 o
   5   2  11        0.54       -1.02      3.39 o
   6   2  11        5.64        5.76      3.46 o
   7   2  11        0.08       -2.75      3.27 o
   8   2  11        0.67        0.25      3.37 o
   9   2  11        0.12        3.45      3.78 o
  10   2  11       19.40       21.52      3.87 o
  11   2  11        2.73       -0.27      3.69 o
 -12   3  11        0.01        0.09      4.14 o
 -11   3  11        0.99        3.16      4.13 o
 -10   3  11       11.07       10.18      5.47 o
  -9   3  11        8.64        7.25      4.89 o
  -8   3  11        4.82        6.16      4.63 o
  -7   3  11        1.17        1.15      4.07 o
  -6   3  11      119.08      119.07      5.68 o
  -5   3  11        0.76        0.16      3.83 o
  -4   3  11        2.79        4.43      3.61 o
  -3   3  11        0.65        1.28      4.11 o
  -2   3  11        0.84       -0.01      3.73 o
  -1   3  11        1.19        2.45      3.84 o
   0   3  11        8.03        6.82      3.81 o
   1   3  11        3.06        3.69      4.06 o
   2   3  11       37.89       33.06      4.31 o
   3   3  11        4.41        4.04      4.25 o
   4   3  11       10.76        6.18      3.72 o
   5   3  11        0.60        0.22      3.84 o
   6   3  11       21.83       16.54      4.12 o
   7   3  11        0.71        2.85      4.36 o
 -17   0  12        1.75        1.56      4.97 o
 -16   0  12        0.02        0.03      4.98 o
 -15   0  12       23.21       23.56      5.63 o
 -14   0  12       93.77       85.10      7.43 o
 -13   0  12       35.32       34.13      5.10 o
 -12   0  12        6.02        4.29      5.58 o
 -11   0  12       39.61       37.21      5.09 o
 -10   0  12       96.89      102.01      6.36 o
  -9   0  12        5.31        8.28      5.17 o
  -8   0  12      248.70      233.38      8.64 o
  -7   0  12       18.25       22.46      5.23 o
  -6   0  12      335.33      323.51     15.02 o
  -5   0  12       12.50       14.70      5.24 o
  -4   0  12        3.89        7.78      4.99 o
  -3   0  12       44.71       46.40      5.27 o
  -2   0  12      114.35      122.67      7.41 o
  -1   0  12        6.78        3.34      4.95 o
   0   0  12       36.76       44.97      4.91 o
   1   0  12       33.18       44.74      4.73 o
   2   0  12       13.91       17.22      3.84 o
   3   0  12        0.16        2.13      4.60 o
   4   0  12        3.90        7.02      4.43 o
   5   0  12       61.74       65.32      4.99 o
   6   0  12       11.09        6.35      4.54 o
   7   0  12        0.20       -0.34      4.98 o
   8   0  12        1.50        1.26      4.99 o
   9   0  12        7.88        5.34      5.14 o
  10   0  12        2.17        5.41      5.55 o
  11   0  12       23.85       20.56      5.88 o
 -16   1  12       28.91       25.89      3.94 o
 -15   1  12        0.00        0.27      4.09 o
 -14   1  12        3.55        3.80      4.16 o
 -13   1  12        0.85        1.54      3.83 o
 -12   1  12        5.71        5.97      4.05 o
 -11   1  12       15.82       18.49      4.06 o
 -10   1  12       71.04       80.41      4.43 o
  -9   1  12        1.30        2.37      3.78 o
  -8   1  12        0.30        0.85      3.94 o
  -7   1  12       40.81       40.24      4.02 o
  -6   1  12       96.02       90.99      5.75 o
  -5   1  12        3.33        3.72      3.85 o
  -4   1  12      156.72      146.61      8.69 o
  -3   1  12        4.10        5.39      3.76 o
  -2   1  12      173.38      158.35      6.16 o
  -1   1  12       16.51       18.03      3.52 o
   0   1  12        1.73       -0.02      3.56 o
   1   1  12       19.51       20.71      3.69 o
   2   1  12       10.75        9.05      3.27 o
   3   1  12        0.23        3.17      3.06 o
   4   1  12        8.60       10.30      3.13 o
   5   1  12       11.09        9.93      3.50 o
   6   1  12       22.32       23.69      3.51 o
   7   1  12        5.97        5.83      3.26 o
   8   1  12       10.21        9.62      3.71 o
   9   1  12       13.74       10.23      3.62 o
  10   1  12        5.52        5.20      4.12 o
  11   1  12        9.96       13.56      3.88 o
 -14   2  12        0.96        2.20      4.33 o
 -13   2  12       23.99       22.39      4.26 o
 -12   2  12       42.98       46.33      4.42 o
 -11   2  12        2.31        1.19      4.32 o
 -10   2  12       31.10       27.88      4.02 o
  -9   2  12        4.18        0.45      4.36 o
  -8   2  12        0.27       -0.10      3.99 o
  -7   2  12        8.11        6.65      3.76 o
  -6   2  12       29.01       26.01      3.71 o
  -5   2  12       26.26       28.04      3.82 o
  -4   2  12        1.20        1.64      3.43 o
  -3   2  12       16.42       19.27      3.86 o
  -2   2  12       69.12       74.49      4.30 o
  -1   2  12        7.46       11.36      3.34 o
   0   2  12       60.02       56.79      3.62 o
   1   2  12        2.98        6.11      3.75 o
   2   2  12       64.04       59.34      4.06 o
   3   2  12        1.35        0.40      3.56 o
   4   2  12       17.12       15.44      3.57 o
   5   2  12        1.78        3.04      3.38 o
   6   2  12        0.04        0.18      3.39 o
   7   2  12        4.74        6.41      3.78 o
   8   2  12        3.11        2.02      3.73 o
  -9   3  12       50.04       50.76      6.43 o
  -8   3  12       53.80       61.18      5.39 o
  -7   3  12       52.73       55.41      4.56 o
  -6   3  12      352.83      351.31     26.57 o
  -5   3  12        4.08        2.37      3.90 o
  -4   3  12        0.03        0.97      4.24 o
  -3   3  12        0.06        0.41      3.83 o
  -2   3  12        0.57        3.44      3.82 o
  -1   3  12        1.19       -1.05      4.17 o
   0   3  12        7.58        7.10      4.07 o
   1   3  12        0.60        1.39      3.92 o
   2   3  12        0.02        1.83      4.27 o
   3   3  12        2.72        0.67      4.16 o
 -14   1  13       40.46       35.46      4.41 o
 -13   1  13        1.09       -0.10      4.36 o
 -12   1  13       23.96       24.76      5.72 o
 -11   1  13       29.14       30.43      5.17 o
 -10   1  13       46.29       42.06      4.86 o
  -9   1  13        0.01        1.95      4.05 o
  -8   1  13       26.72       24.63      4.25 o
  -7   1  13        0.05        0.50      3.93 o
  -6   1  13        5.73        5.74      4.55 o
  -5   1  13        6.79        6.79      4.55 o
  -4   1  13        0.51        0.48      4.46 o
  -3   1  13       61.54       63.19      4.09 o
  -2   1  13       57.12       55.76      4.06 o
  -1   1  13        1.56        1.96      3.56 o
   0   1  13        0.01        5.84      4.25 o
   1   1  13        7.13        6.46      3.74 o
   2   1  13        0.63        2.49      3.68 o
   3   1  13        0.12        0.48      3.63 o
   4   1  13       14.22       12.78      3.57 o
   5   1  13       30.74       26.25      3.55 o
   6   1  13        4.14        1.86      3.37 o
   7   1  13      105.44      100.77      5.05 o
   8   1  13       14.49       10.01      3.85 o
 -11   2  13       35.82       34.96      4.87 o
 -10   2  13       56.97       56.47      6.25 o
  -9   2  13        3.67        4.94      4.24 o
  -8   2  13       12.98       11.85      3.96 o
  -7   2  13        2.46        1.17      4.18 o
  -6   2  13        0.94        3.99      3.96 o
  -5   2  13        8.02        3.95      4.40 o
  -4   2  13        6.03        7.02      3.98 o
  -3   2  13       29.97       17.40      3.94 o
  -2   2  13        1.49       -2.55      3.97 o
  -1   2  13       15.22       12.14      4.41 o
   0   2  13       19.45       22.38      4.04 o
   1   2  13       10.73        6.44      3.93 o
   2   2  13       12.34        9.30      3.92 o
   3   2  13        8.44       10.46      3.98 o
   4   2  13        9.09        5.88      4.32 o
   5   2  13        1.43       -1.43      3.86 o
 -11   0  14       11.49        1.36      8.61 o
 -10   0  14       14.33       13.72      7.66 o
  -9   0  14       22.10       21.13      9.20 o
  -8   0  14        2.05        7.57      7.52 o
  -7   0  14      126.68       90.68      8.22 o
  -6   0  14       48.98       38.43      7.90 o
  -5   0  14        7.18       15.77      7.59 o
  -4   0  14       10.67       14.71      6.90 o
  -3   0  14        0.15        3.55      6.55 o
  -2   0  14        5.84        2.40      5.93 o
  -1   0  14        0.69        0.76      5.85 o
   0   0  14       34.34       34.00      5.78 o
   1   0  14      124.02      126.51     17.63 o
   2   0  14        4.82        6.06      5.70 o
   3   0  14      218.77      244.73     25.99 o
   4   0  14        4.66        5.90      4.71 o
 -10   1  14        6.16        3.05      4.79 o
  -9   1  14        4.72        2.63      4.55 o
  -8   1  14       10.91        9.50      4.60 o
  -7   1  14        0.44        2.49      4.38 o
  -6   1  14        0.78        4.18      4.37 o
  -5   1  14        3.22        2.39      4.58 o
  -4   1  14        9.51        8.65      4.63 o
  -3   1  14        3.05        3.32      4.21 o
  -2   1  14        7.50        6.72      4.15 o
  -1   1  14       26.79       31.67      4.10 o
   0   1  14        1.41        3.54      4.16 o
   1   1  14        1.81        0.42      3.94 o
   2   1  14        5.29        0.71      4.06 o
   3   1  14        4.44        5.08      3.80 o
 
